# Supplementary material for: TGFβ2-induced formation of lipid droplets supports acidosis-driven EMT and the metastatic spreading of cancer cells
Source: Nat Commun. 2020 Jan 23;11:454. doi: 10.1038/s41467-019-14262-3 (PMC6978517; doi:10.1038/s41467-019-14262-3)
Supplement: Supplementary file 4 — Supplementary Data 1 [file 41467_2019_14262_MOESM4_ESM.xls]

## Sheet: Up-regulated genes
Corbet et al.	TGFβ2-induced formation of lipid droplets is necessary for acidosis-driven EMT and metastatic spreading of cancer cells
Supplementary Data 1: Lists of up- and downregulated genes in pH 6.5-adapted SiHa, FaDu and HCT-116 cancer cell lines used to draw the Venn diagrams in Figure S3A. Only the genes with a false discovery rate (FDR) < 0.01 and FPKM (fragments per kilobase of exon per million mapped reads) > 0.5 were considered for analysis. Full data from the RNA sequencing analysis reported in this paper were archi…
	Upregulated genes in pH 6.5-adapted cells (vs native cells at pH 7.4)
	FaDu	SiHa	HCT-116		FaDu	SiHa	HCT-116	FaDu/SiHa	FaDu/HCT-116	SiHa/HCT-116	all 3 cell lines
	Gene Symbol	Gene Symbol	Gene Symbol		n=1359	n=1643	n=1532	n=509	n=542	n=423	n=349
	AASDH	AAAS	AACSP1					AASDH	AASDH	AARS	AASDH
	AASS	AARS	AADAC					AB019441.29	AASS	AASDH	AB019441.29
	AATK	AARSD1	AARS					ABHD10	AB019441.29	AB019441.29	ABHD10
	AB019441.29	AASDH	AASDH					ABL2	ABCA2	ABCB6	AC004453.8
	ABCA2	AB019441.29	AASS					AC004257.3	ABCB7	ABHD10	AC022431.1
	ABCA3	ABCA10	AB019441.29					AC004453.8	ABCC3	ABHD17A	AC051649.6
	ABCB7	ABCA5	ABC7-42389800N19.1		TOTAL			AC005355.2	ABHD10	ABHD3	ACSS2
	ABCC3	ABCA9	ABCA2		FaDu	SiHa	HCT-116	AC006160.8	AC003102.3	AC004381.6	ADAM11
	ABCC6P2	ABCB6	ABCA7		n=2759	n=2924	n=2846	AC022431.1	AC004453.8	AC004453.8	ADAT2
	ABCD3	ABCD4	ABCB1					AC051649.6	AC005077.14	AC009120.6	AHCYL1
	ABCE1	ABHD10	ABCB6					AC074212.5	AC005562.1	AC009404.2	AHSA2
	ABHD10	ABHD14A	ABCB7					ACADS	AC009061.1	AC012146.7	AKAP8L
	ABI2	ABHD17A	ABCC3					ACKR6	AC022431.1	AC016739.2	AL161915.1
	ABL2	ABHD3	ABCG2					ACPL2	AC022596.6	AC020907.2	ALCAM
	AC003102.3	ABL2	ABHD10					ACSS2	AC051649.6	AC022431.1	ALDH5A1
	AC004257.3	ABLIM2	ABHD11					ACYP1	AC139100.2	AC051649.6	ALKBH6
	AC004453.8	AC002055.4	ABHD12B					ADAM11	AC147651.3	AC098614.2	AMN1
	AC004463.6	AC004074.3	ABHD14B					ADAT2	ACADVL	ACAD10	AMT
	AC004466.1	AC004257.3	ABHD17A					ADIPOR2	ACBD4	ACBD3	ANKRA2
	AC005077.14	AC004381.6	ABHD3					ADORA2A	ACSS2	ACBD5	ANKRD29
	AC005154.7	AC004453.8	ABTB1					AGFG1	ACTA2	ACOX3	ANKRD9
	AC005355.2	AC005014.5	AC000089.3					AGL	AD000090.2	ACSS2	AP3M2
	AC005562.1	AC005355.2	AC002117.1					AGO4	ADA	ACTR5	ARHGEF28
	AC006160.8	AC005519.4	AC003102.3					AHCYL1	ADAM11	ACYP2	ARRDC4
	AC008443.1	AC006026.10	AC004231.2					AHSA2	ADAM19	ADAM11	ARTN
	AC009061.1	AC006160.8	AC004381.6					AKAP17A	ADAMTSL4	ADAMTSL5	ASB1
	AC016732.2	AC006273.5	AC004453.8					AKAP8L	ADAT2	ADAT2	ASIC3
	AC020910.2	AC007163.4	AC004791.2					AL161915.1	ADCK3	ADCK5	ATF3
	AC022431.1	AC007560.1	AC005077.12					AL449209.1	ADCY3	AGPAT4	ATG16L2
	AC022596.6	AC008427.2	AC005077.14					ALCAM	AFAP1L1	AHCYL1	ATP2A1
	AC025335.1	AC009120.3	AC005336.4					ALDH5A1	AHCYL1	AHSA2	ATXN7L2
	AC051649.6	AC009120.6	AC005562.1					ALDOC	AHI1	AKAP8L	B4GALT6
	AC058791.2	AC009404.2	AC005592.1					ALG10B	AHSA2	AKR1A1	BIVM
	AC062029.1	AC012146.7	AC007040.11					ALKBH6	AIG1	AKR1C1	BMP2K
	AC068138.1	AC016739.2	AC007163.3					ALPK1	AKAP8L	AL161915.1	BTAF1
	AC074117.10	AC016773.1	AC007283.5					AMN1	AKT2	AL627309.1	BTBD19
	AC074212.5	AC018470.4	AC007362.1					AMPD2	AL161915.1	ALAS1	BTG3
	AC079922.3	AC020907.2	AC007390.5					AMT	ALCAM	ALCAM	C3orf17
	AC093673.5	AC022431.1	AC007969.5					ANKH	ALDH5A1	ALDH5A1	C3orf33
	AC117395.1	AC034193.5	AC009061.1					ANKRA2	ALKBH6	ALKBH6	C9orf72
	AC129492.6	AC051649.6	AC009120.6					ANKRD29	AMN1	ALS2CL	CALCOCO1
	AC139100.2	AC073063.10	AC009133.12					ANKRD9	AMT	AMN1	CBFA2T2
	AC141586.5	AC073109.2	AC009133.14					ANXA6	AMY2B	AMT	CBX7
	AC147651.3	AC074212.5	AC009404.2					AOC2	ANKRA2	AMZ2P1	CCDC78
	ACAD11	AC097523.3	AC012146.7					AP3M2	ANKRD29	ANKRA2	CCDC9
	ACADS	AC098614.2	AC016683.6					AP3S2	ANKRD9	ANKRD10	CEBPG
	ACADVL	AC099522.2	AC016712.2					AP4B1	AP3M2	ANKRD29	CENPC
	ACAP2-IT1	AC106786.1	AC016739.2					APOC1	AREG	ANKRD9	CHCHD6
	ACAT1	AC108463.2	AC016831.7					ARFGAP1	ARG2	ANO8	CHRNB1
	ACBD4	AC113189.5	AC017099.3					ARHGAP29	ARHGEF28	ANTXR2	CHTF18
	ACBD7	AC127496.1	AC018865.8					ARHGEF25	ARL4C	AP3M2	CLCC1
	ACKR6	AC132872.1	AC020907.2					ARHGEF28	ARRDC4	APBB3	CLDND1
	ACO1	AC133528.2	AC022431.1					ARID3A	ARTN	ARFGAP3	CLIC4
	ACPL2	AC135178.1	AC022596.6					ARID3B	ASB1	ARHGAP31	CNOT6L
	ACRBP	AC137932.1	AC024560.3					ARL10	ASIC3	ARHGEF10	CNTNAP1
	ACSL1	ACAD10	AC026806.2					ARL5B	ASNS	ARHGEF28	COCH
	ACSL4	ACADS	AC046143.3					ARL8B	ASPHD1	ARHGEF40	CPNE7
	ACSS2	ACAP2	AC051649.6					ARRDC4	ATF3	ARL1	CRELD1
	ACTA2	ACBD3	AC067950.1					ARTN	ATG16L2	ARMCX3	CRNDE
	ACTG2	ACBD5	AC069213.1					ARVCF	ATHL1	ARNT	CRTC1
	ACTN1	ACBD6	AC072052.7					ASB1	ATP11B	ARRDC4	CSF1
	ACTR3B	ACKR3	AC074138.3					ASIC3	ATP13A3	ARSJ	CSNK1E
	ACTR6	ACKR6	AC074286.1					ASMTL	ATP2A1	ARTN	CTB-13H5.1
	ACVR2B	ACOT1	AC093106.7					ATAT1	ATP6V0A1	ASB1	CTC-429P9.3
	ACYP1	ACOT2	AC093375.1					ATF3	ATP6V0A2	ASIC3	CTD-2319I12.1
	AD000090.2	ACOT9	AC093732.1					ATG16L2	ATP9A	ASPH	CTD-3035D6.1
	ADA	ACOX3	AC098614.2					ATP1A1	ATR	ATF3	DCAF16
	ADAM11	ACPL2	AC115522.3					ATP2A1	ATXN7L2	ATG16L2	DDHD2
	ADAM19	ACSF2	AC139100.2					ATP5SL	AZIN1	ATP11C	DDIT3
	ADAMTSL4	ACSS2	AC147651.3					ATP6V1B1	B4GALT3	ATP2A1	DFNB31
	ADAP2	ACTB	AC159540.1					ATXN7L2	B4GALT6	ATXN2L	DHPS
	ADAT2	ACTC1	ACAD10					AXL	BAIAP3	ATXN7L2	DIP2A
	ADCK3	ACTG1	ACAD8					B4GALNT4	BAX	B2M	DLGAP1-AS2
	ADCY3	ACTR5	ACADVL					B4GALT6	BBC3	B3GNT9	DNAH1
	ADD2	ACTR8	ACBD3					BASP1	BCAM	B4GALT6	DNHD1
	ADIPOR2	ACVR1	ACBD4					BATF3	BCAR3	BAMBI	DNM1
	ADM	ACYP1	ACBD5					BBS2	BEND7	BBS4	DNPH1
	ADORA2A	ACYP2	ACO2					BCAT2	BHLHE40	BIVM	DOCK6
	ADORA2B	ADAM11	ACOX3					BDKRB1	BHLHE41	BMP2K	DOCK9-AS2
	ADSSL1	ADAM9	ACP1					BIVM	BIVM	BTAF1	DRAM1
	ADTRP	ADAMTS1	ACSF3					BMP2K	BMP2K	BTBD19	DRAM2
	AFAP1L1	ADAMTSL3	ACSL5					BRD1	BRSK1	BTG3	DUSP3
	AGFG1	ADAMTSL5	ACSS2					BTAF1	BSPRY	BTN3A3	ECHDC2
	AGL	ADARB1	ACTA2					BTBD19	BTAF1	C12orf29	EDEM1
	AGMAT	ADARB2	ACTR1B					BTBD3	BTBD19	C16orf58	EFEMP2
	AGO2	ADAT2	ACTR5					BTG3	BTC	C17orf62	EIF3D
	AGO3	ADC	ACVR1C					BTN3A2	BTG1	C3orf17	ELK4
	AGO4	ADCK5	ACYP2					BVES	BTG3	C3orf33	EML2
	AGTPBP1	ADCY6	AD000090.2					C12orf65	C11orf54	C6orf48	ENTPD4
	AHCTF1	ADCY7	AD000092.3					C16orf45	C11orf68	C9orf72	EP400
	AHCYL1	ADH5	ADA					C16orf46	C19orf12	CALCOCO1	EPOR
	AHDC1	ADH5P4	ADAM11					C16orf52	C1GALT1C1	CAMK2N1	ERO1LB
	AHI1	ADIPOR2	ADAM17					C19orf55	C1orf61	CAPN10	ERRFI1
	AHSA2	ADM2	ADAM19					C1orf198	C1S	CBFA2T2	F3
	AIG1	ADORA2A	ADAMTS13					C1QL1	C20orf194	CBX7	FAHD2B
	AKAP12	ADORA2A-AS1	ADAMTS17					C1QTNF3	C3orf17	CCDC130	FAHD2CP
	AKAP17A	AEBP2	ADAMTS2					C3orf17	C3orf33	CCDC14	FAM169A
	AKAP8L	AF001548.5	ADAMTSL4					C3orf33	C6orf120	CCDC68	FAM192A
	AKNA	AFF3	ADAMTSL5					C5orf38	C6orf136	CCDC78	FAM193B
	AKT1	AGAP8	ADAT2					C5orf54	C6orf141	CCDC9	FAM211B
	AKT2	AGFG1	ADCK3					C9orf72	C9orf72	CCHCR1	FAM229A
	AKT3	AGL	ADCK5					CA5B	CAD	CD55	FAM50A
	AL139099.1	AGO4	ADCY10P1					CACTIN	CALCOCO1	CD83	FAM73A
	AL161915.1	AGPAT4	ADCY3					CALCOCO1	CAPN12	CDAN1	FBXL2
	AL449209.1	AHCYL1	ADIRF					CAMKK2	CAPRIN2	CDC42SE1	FGFR1OP2
	ALCAM	AHSA2	ADK					CAMTA1	CARD10	CDK10	FIP1L1
	ALDH18A1	AKAP17A	ADNP2					CARD8	CBFA2T2	CDPF1	FLYWCH1
	ALDH2	AKAP8L	ADRBK1					CASC7	CBLC	CEBPG	FNIP1
	ALDH5A1	AKR1A1	AF127936.7					CBFA2T2	CBX7	CENPC	FRA10AC1
	ALDH6A1	AKR1C1	AFAP1L1					CBX7	CCAT1	CENPT	FST
	ALDOC	AKR1C2	AFF1					CCBL1	CCBL2	CEP152	FTCD
	ALG10B	AKR7A3	AGAP6					CCDC113	CCDC11	CES3	FUBP1
	ALKBH6	AKR7L	AGAP7					CCDC28A	CCDC146	CGREF1	GABPB2
	ALMS1-IT1	AL161915.1	AGPAT4					CCDC40	CCDC25	CHCHD6	GADD45B
	ALPK1	AL357673.1	AGPAT5					CCDC78	CCDC28B	CHKB	GAS5
	ALX3	AL449209.1	AGPAT9					CCDC9	CCDC78	CHRNB1	GDI1
	AMIGO1	AL627309.1	AGRN					CCSAP	CCDC9	CHTF18	GFOD1
	AMN1	ALAS1	AHCYL1					CD99L2	CCNB1IP1	CLASP2	GGA1
	AMOTL2	ALCAM	AHI1					CDC42EP1	CCNL2	CLCC1	GLTSCR2
	AMPD2	ALDH1B1	AHNAK2					CDIP1	CCNT1	CLDND1	GNB2L1
	AMPD3	ALDH5A1	AHSA2					CDK3	CDC42BPB	CLIC4	GPATCH2L
	AMT	ALDOC	AIG1					CDKL1	CDK18	CLK2	GPBP1L1
	AMY2B	ALG10B	AKAP8L					CEBPD	CEBPG	CNOT6L	GPR180
	ANAPC15	ALG12	AKIRIN1					CEBPG	CELSR2	CNTNAP1	GTPBP1
	ANGPTL4	ALKBH2	AKR1A1					CENPC	CELSR3	COCH	GUCA1B
	ANKH	ALKBH6	AKR1C1					CENPV	CENPC	COG6	H6PD
	ANKRA2	ALPK1	AKR1C3					CEP135	CFB	COG7	HACL1
	ANKRD12	ALS2CL	AKT2					CEP290	CFLAR	CPNE7	HAGHL
	ANKRD13B	AMER1	AL161915.1					CEPT1	CHCHD6	CRELD1	HEXB
	ANKRD20A5P	AMFR	AL355490.1					CGGBP1	CHRNB1	CRNDE	HLTF
	ANKRD27	AMH	AL627309.1					CHCHD6	CHTF18	CROCCP2	HMGCS1
	ANKRD29	AMN1	ALAS1					CHEK2	CLCC1	CRTC1	HMGXB3
	ANKRD34A	AMPD2	ALCAM					CHRNB1	CLDN12	CRYL1	HOXA11-AS
	ANKRD6	AMPH	ALDH1A3					CHTF18	CLDN7	CSF1	HSD17B8
	ANKRD9	AMT	ALDH4A1					CISH	CLDND1	CSNK1E	ID3
	ANXA6	AMZ2P1	ALDH5A1					CKB	CLIC4	CTA-276O3.4	IDI1
	AOC2	ANAPC10P1	ALG13					CLCC1	CLN8	CTB-13H5.1	IGIP
	AOC3	ANAPC11	ALKBH6					CLCN7	CNOT6L	CTC-429P9.3	IL13RA1
	AP000295.9	ANKDD1A	ALKBH7					CLDND1	CNTNAP1	CTC-788C1.1	IL20RA
	AP000351.10	ANKH	ALS2CL					CLIC4	COCH	CTD-2126E3.1	IL27RA
	AP000487.5	ANKRA2	AMN1					CLIP2	COPG2	CTD-2192J16.15	IL4R
	AP001347.6	ANKRD10	AMT					CNOT6L	CORO6	CTD-2319I12.1	INPP5E
	AP3B2	ANKRD13C	AMY2B					CNTNAP1	CPNE7	CTD-3035D6.1	IRF2BP2
	AP3M1	ANKRD28	AMZ2P1					COA6	CRAMP1L	CTIF	JUN
	AP3M2	ANKRD29	ANAPC2					COCH	CRELD1	CUL2	KANK3
	AP3S2	ANKRD36	ANKIB1					COL18A1	CRHR1-IT1	CUL9	KHNYN
	AP4B1	ANKRD36BP2	ANKLE2					CPD	CRNDE	CYBRD1	KIAA0141
	APIP	ANKRD52	ANKRA2					CPE	CRTC1	CYC1	KIAA1024
	APOC1	ANKRD9	ANKRD10					CPNE7	CSF1	CYHR1	KIAA1551
	APOE	ANKZF1	ANKRD10-IT1					CRELD1	CSNK1E	CYR61	KLC4
	APPL1	ANO6	ANKRD13D					CRIM1	CTA-204B4.2	DCAF16	KLF11
	AQP11	ANO8	ANKRD18A					CRIP2	CTB-13H5.1	DCAF8	KLHL15
	AREG	ANTXR2	ANKRD19P					CRNDE	CTB-25B13.12	DDHD2	KLHL36
	ARFGAP1	ANXA5	ANKRD29					CRTC1	CTC1	DDIT3	KRT81
	ARG2	ANXA6	ANKRD33B					CRTC3	CTC-278L1.1	DDX51	LARP1B
	ARHGAP29	AOC2	ANKRD9					CRYAB	CTC-308K20.1	DDX59	LBX2-AS1
	ARHGAP39	AOX1	ANO8					CSF1	CTC-329H14.1	DEF8	LIG3
	ARHGAP40	AP000783.2	ANO9					CSNK1E	CTC-429P9.3	DENND6A	LINC00641
	ARHGAP5-AS1	AP001468.1	ANTXR2					CSNK2A2	CTC-575D19.1	DFNB31	LINC00887
	ARHGEF17	AP1M1	ANXA10					CSRP2	CTD-2037K23.2	DGCR5	LONRF1
	ARHGEF25	AP1S2	AP000347.4					CTA-29F11.1	CTD-2184D3.1	DGCR6	LRP8
	ARHGEF28	AP3M2	AP000662.4					CTA-445C9.14	CTD-2319I12.1	DHPS	LRRC14
	ARHGEF4	AP3S1	AP006621.1					CTA-445C9.15	CTD-2331H12.5	DIP2A	LRRC8E
	ARID3A	AP3S2	AP006621.5					CTB-13H5.1	CTD-2576F9.1	DKFZP761J1410	LSM11
	ARID3B	AP4B1	AP1G2					CTC-241N9.1	CTD-3035D6.1	DLGAP1-AS2	MACROD1
	ARL10	APBB2	AP3M2					CTC-277H1.7	CTD-3193O13.9	DMXL2	MAFF
	ARL2	APBB3	AP4M1					CTC-281B15.1	CXCL1	DNAH1	MDM4
	ARL4A	APH1B	APBA3					CTC-301O7.4	CYP1B1	DNAJA4	MIA3
	ARL4C	APOBEC3F	APBB3					CTC-429P9.3	DCAF16	DNHD1	MIR600HG
	ARL5B	APOC1	APOA1BP					CTD-2047H16.4	DCST2	DNM1	MLLT4
	ARL8B	APOLD1	APOL1					CTD-2319I12.1	DDHD2	DNPH1	MLLT6
	ARMC10	APOM	APOL2					CTD-3035D6.1	DDIT3	DOCK6	MORN4
	ARRDC4	AQPEP	APOL3					CTGF	DECR2	DOCK9-AS2	MOSPD2
	ARSI	AQR	APOL6					CUL7	DFFA	DPP7	MSMO1
	ARTN	ARF4	ARAP2					CUTC	DFNB31	DRAM1	MTERFD3
	ARVCF	ARFGAP1	AREG					CXorf24	DGKD	DRAM2	MTMR3
	ASAP1	ARFGAP3	ARFGAP3					CYP24A1	DGKE	DTWD1	MUS81
	ASB1	ARHGAP11B	ARG2					DCAF16	DHODH	DUS1L	MYOM1
	ASB13	ARHGAP19	ARGLU1					DCLK2	DHPS	DUSP3	N4BP3
	ASGR1	ARHGAP29	ARHGAP24					DDHD2	DHTKD1	DVL2	NANP
	ASH1L-AS1	ARHGAP31	ARHGAP31					DDIT3	DIP2A	DVL3	NAT6
	ASIC3	ARHGAP33	ARHGAP4					DESI2	DIS3	DYNLT3	NCR3LG1
	ASMTL	ARHGEF10	ARHGEF1					DFNB31	DLG1	DZIP3	NDEL1
	ASNS	ARHGEF10L	ARHGEF10					DHPS	DLGAP1-AS2	E2F7	NIPA1
	ASPHD1	ARHGEF25	ARHGEF28					DHX38	DMKN	EAF1	NKTR
	ASS1	ARHGEF28	ARHGEF40					DICER1-AS1	DNAH1	ECHDC2	NR4A1
	ASXL2	ARHGEF40	ARHGEF5					DIO2	DNAJC25	EDEM1	NRBP2
	ATAT1	ARID3A	ARHGEF7					DIP2A	DNHD1	EEF1A1P19	NT5M
	ATF1	ARID3B	ARHGEF9					DKK3	DNM1	EFEMP2	NTN5
	ATF3	ARID5A	ARID1A					DLGAP1-AS1	DNPH1	EIF3D	OBSCN
	ATG16L2	ARL1	ARID3C					DLGAP1-AS2	DOCK6	EIF3H	OCRL
	ATHL1	ARL10	ARID4A					DLX6-AS1	DOCK9	EIF4A2	OSGIN2
	ATOH8	ARL13B	ARIH1					DNAH1	DOCK9-AS2	EIF4A2P4	OVGP1
	ATP11B	ARL2BP	ARL1					DNHD1	DRAM1	EIF5A2	P4HTM
	ATP13A3	ARL5B	ARL14EP					DNM1	DRAM2	ELK4	PACS2
	ATP1A1	ARL8B	ARL16					DNPH1	DTNB	ELMO3	PAN2
	ATP2A1	ARMC1	ARL4C					DOCK6	DUSP16	ELMOD3	PANK4
	ATP5F1	ARMC2	ARMCX3					DOCK9-AS2	DUSP3	ELP2	PCED1A
	ATP5S	ARMC5	ARNT					DOK1	DUSP6	EML2	PCID2
	ATP5SL	ARMC9	ARPC5L					DPH3	ECHDC2	EML6	PDE4DIP
	ATP6AP1L	ARMCX3	ARRDC1					DRAM1	ECI1	ENTPD4	PDE8A
	ATP6V0A1	ARMCX6	ARRDC4					DRAM2	ECI2	EP400	PDIA5
	ATP6V0A2	ARNT	ARSA					DTX3	EDEM1	EPG5	PFKFB2
	ATP6V1B1	ARPC5	ARSJ					DUS2L	EFCAB4A	EPOR	PGM3
	ATP9A	ARRB2	ARTN					DUSP1	EFEMP2	ERCC1	PHF7
	ATR	ARRDC4	ARV1					DUSP18	EFNA5	ERO1LB	PHKA2
	ATXN1	ARSB	ASAP2					DUSP3	EFTUD1	ERRFI1	PHYKPL
	ATXN7L2	ARSG	ASB1					DYRK3	EGR1	F3	PIAS3
	ATXN7L3B	ARSJ	ASIC1					E4F1	EHBP1	FAHD2A	PIGL
	AXIN1	ARSK	ASIC3					ECHDC2	EIF3D	FAHD2B	PLCG1
	AXL	ARTN	ASNS					EDEM1	EIF3K	FAHD2CP	PNISR
	AZIN1	ARVCF	ASPH					EEF1A1P9	EIF3M	FAM156B	PNN
	B3GALNT2	ASAH2B	ASPHD1					EFEMP1	ELK4	FAM160B2	POLG
	B4GALNT4	ASAP3	ATE1					EFEMP2	EML2	FAM169A	POLR3G
	B4GALT2	ASB1	ATF3					EFS	ENTPD4	FAM192A	POLR3GL
	B4GALT3	ASH2L	ATG16L1					EIF2D	EP400	FAM193B	POMGNT1
	B4GALT6	ASIC3	ATG16L2					EIF3D	EPOR	FAM211B	POU6F1
	BAG3	ASMTL	ATG2A					EIF3L	ERO1LB	FAM219B	PPP1R15A
	BAG5	ASPH	ATG2B					EIF3LP1	ERRFI1	FAM229A	PPP1R32
	BAIAP3	ASPM	ATG9B					EIF3LP3	ETS1	FAM50A	PPP4R1L
	BANF1	ASPRV1	ATHL1					EIF4BP6	EXD3	FAM73A	PRDM15
	BANF1P2	ATAD5	ATL3					EIF4E3	F3	FAM83B	PRX
	BASP1	ATAT1	ATP10D					ELK4	FAHD2B	FBLN5	PTAR1
	BATF3	ATF3	ATP11B					EML2	FAHD2CP	FBXL2	PTOV1
	BAX	ATF4	ATP11C					ENDOV	FAM169A	FCHSD1	PTP4A1
	BAZ1A	ATF4P3	ATP13A3					ENPP1	FAM192A	FGF2	PTPDC1
	BBC3	ATF4P4	ATP2A1					ENTPD4	FAM193B	FGFR1OP2	PTPN21
	BBS2	ATF7	ATP2C2					EP400	FAM20B	FGFR3	RBL2
	BBX	ATG12	ATP5G1					EPB41L2	FAM211B	FIP1L1	RCCD1
	BCAM	ATG14	ATP5G2					EPOR	FAM229A	FITM2	RDH11
	BCAR3	ATG16L2	ATP5G2P4					ERCC4	FAM50A	FLYWCH1	RHOT2
	BCAT2	ATG4B	ATP5H					EREG	FAM73A	FNDC4	RILPL1
	BCL2	ATG4C	ATP5O					ERO1LB	FAS	FNIP1	RND3
	BDKRB1	ATG9A	ATP6V0A1					ERRFI1	FBXL2	FOSB	RNF215
	BDKRB2	ATN1	ATP6V0A2					ESYT3	FBXO44	FOXF1	RP11-169K16.8
	BEND4	ATP11C	ATP6V0E2-AS1					EXOSC7	FCHO2	FRA10AC1	RP11-218M22.1
	BEND7	ATP1A1	ATP6V1C2					F3	FCHSD2	FST	RP11-253E3.3
	BEX2	ATP2A1	ATP9A					FAHD2B	FGD6	FSTL1	RP11-33B1.1
	BHLHE40	ATP5SL	ATPIF1					FAHD2CP	FGFBP1	FSTL3	RP11-36C20.1
	BHLHE41	ATP6V1B1	ATR					FAM105B	FGFR1OP2	FTCD	RP11-370B11.1
	BICC1	ATP6V1E1	ATXN2					FAM109B	FIP1L1	FUBP1	RP11-379B18.5
	BICD1	ATP6V1E1P1	ATXN2L					FAM114A1	FKTN	FUK	RP11-442A13.1
	BIVM	ATP8B2	ATXN7					FAM118A	FLYWCH1	GAA	RP11-466H18.1
	BMP2K	ATP8B3	ATXN7L2					FAM169A	FNBP4	GABPB2	RP11-488P3.1
	BMP8A	ATXN1L	AUP1					FAM192A	FNIP1	GADD45B	RP11-553L6.5
	BMP8B	ATXN2L	AURKC					FAM193B	FOXN2	GAS5	RP11-864G5.1
	BNC2	ATXN7L2	AVEN					FAM211B	FRA10AC1	GBP1	RP1-239B22.5
	BRAF	AVPI1	AXDND1					FAM212B	FST	GBP2	RP13-516M14.1
	BRD1	AXL	AZIN1					FAM229A	FTCD	GCAT	RP13-582O9.5
	BRD4	AZI1	B2M					FAM50A	FTL	GDI1	RP1-40G4P.1
	BRD7	B2M	B3GNT9					FAM73A	FUBP1	GFOD1	RP3-412A9.10
	BRI3	B3GALTL	B4GALT3					FAM81A	FXR2	GGA1	RP3-412A9.11
	BRSK1	B3GNT9	B4GALT6					FAM92A1	GABBR1	GGA3	RP5-837J1.2
	BSPRY	B4GALNT1	BACH2					FAM92A1P1	GABPB2	GLI4	RP5-882C2.2
	BTAF1	B4GALNT4	BAIAP3					FAM96B	GADD45A	GLTSCR2	RPL15P3
	BTBD11	B4GALT6	BAMBI					FARP1	GADD45B	GMPPA	RPL24
	BTBD19	BACE2	BAX					FBXL2	GAS5	GNB2L1	RPL24P4
	BTBD3	BACH1	BBC3					FBXO17	GBA2	GNPDA2	RPL24P8
	BTBD8	BAMBI	BBS10					FBXO30	GCA	GOLT1B	RPL26
	BTC	BAP1	BBS4					FDFT1	GCDH	GPATCH2L	RPL32
	BTG1	BARD1	BCAM					FGD1	GCFC2	GPBP1L1	RPL35A
	BTG3	BASP1	BCAP29					FGD5-AS1	GDF15	GPKOW	RPL36
	BTN3A2	BATF3	BCAR3					FGFR1OP	GDI1	GPR180	RPL37
	BVES	BBS12	BCL2L1					FGFR1OP2	GFOD1	GS1-44D20.1	RPL37P2
	C10orf55	BBS2	BCL2L13					FHL1	GGA1	GSDMB	RPL37P23
	C10orf67	BBS4	BCL2L2					FHOD1	GK5	GSS	RPL39P3
	C11orf24	BBS5	BCS1L					FIP1L1	GLDN	GTPBP1	RPL5
	C11orf31	BBS7	BEND7					FLJ27365	GLMN	GTPBP3	RPS15
	C11orf54	BCAT2	BHLHE40					FLYWCH1	GLO1	GUCA1B	RPS15AP1
	C11orf68	BCL2L2-PABPN1	BHLHE40-AS1					FNIP1	GLTSCR2	GUSBP11	RPS15AP24
	C11orf86	BDKRB1	BHLHE41					FOXD2-AS1	GLUD1	H6PD	RPS23P8
	C12orf65	BEND3P3	BIRC2					FRA10AC1	GLUD2	HACL1	RPS27
	C12orf66	BIN1	BIRC3					FST	GNAS	HAGHL	RPS29
	C14orf28	BIVM	BIVM					FTCD	GNB2L1	HAR1A	RPS2P5
	C15orf61	BLM	BLOC1S3					FTLP3	GNPNAT1	HCN2	RPS3A
	C16orf45	BLMH	BMP2K					FUBP1	GOT1	HDAC6	RPS3AP5
	C16orf46	BLOC1S6	BRD2					FUT11	GPATCH2L	HERC3	RPS6
	C16orf52	BMP1	BRD9					GABPB1-AS1	GPBP1L1	HES4	RPS8
	C16orf91	BMP2K	BRPF3					GABPB2	GPLD1	HEXB	RRAS
	C17orf67	BMP6	BRSK1					GADD45B	GPR107	HEXDC	RSPH3
	C17orf96	BMS1P4	BRWD1					GAREML	GPR180	HLTF	SACS
	C19orf12	BNIP2	BRWD3					GAS2L3	GPR63	HMGCS1	SALL4
	C19orf26	BNIPL	BSDC1					GAS5	GRB7	HMGXB3	SC22CB-1E7.1
	C19orf55	BOD1	BSPRY					GDI1	GRHL1	HMOX1	SCML2
	C1GALT1C1	BOLA3-AS1	BST2					GEM	GS1-259H13.2	HOXA11-AS	SCRN2
	C1orf115	BRD1	BTAF1					GEMIN8	GSK3B	HOXB9	SEC23A
	C1orf198	BRF1	BTBD10					GFOD1	GSTM2	HRH1	SENP5
	C1orf213	BRICD5	BTBD19					GGA1	GSTM4	HSD17B8	SETD5-AS1
	C1orf61	BTAF1	BTC					GLTSCR2	GTPBP1	HSD3B7	SIKE1
	C1QL1	BTBD19	BTG1					GMEB1	GUCA1B	HSPG2	SLC30A7
	C1QTNF1	BTBD3	BTG2					GNB2L1	GYLTL1B	ID3	SLC39A10
	C1QTNF3	BTBD7	BTG3					GNPAT	H6PD	IDI1	SLC4A3
	C1R	BTD	BTN3A1					GNPDA1	HACL1	IDS	SMAD9
	C1RL	BTG3	BTN3A3					GNRH1	HAGHL	IGIP	SMTN
	C1S	BTN3A2	BTNL9					GPATCH2L	HAP1	IL11RA	SNHG3
	C20orf194	BTN3A3	C10orf88					GPBP1L1	HAS3	IL13RA1	SOCS4
	C3orf17	BUB1B	C11orf35					GPR156	HBP1	IL13RA2	SPRY2
	C3orf33	BVES	C11orf48					GPR157	HCP5	IL17RC	SPSB3
	C3orf37	BX322557.10	C11orf54					GPR176	HDAC9	IL20RA	SQLE
	C3orf67	C12orf10	C11orf68					GPR180	HERC4	IL27RA	SREBF2
	C4orf32	C12orf23	C12orf29					GPR27	HEXB	IL4R	SRRM2
	C5orf30	C12orf29	C12orf36					GPR3	HINT3	ING5	SRSF5
	C5orf38	C12orf39	C12orf5					GPRIN2	HIVEP2	INPP5E	ST3GAL3
	C5orf54	C12orf65	C14orf159					GPSM1	HLTF	IRF2BP2	STAT5B
	C6orf120	C14orf119	C14orf2					GRINA	HMGCS1	ITGB1	STXBP1
	C6orf136	C15orf52	C16orf58					GTPBP1	HMGXB3	JMJD7-PLA2G4B	SUGP2
	C6orf141	C16orf45	C17orf62					GUCA1B	HNRNPU-AS1	JUN	SUSD3
	C7orf41	C16orf46	C17orf70					H1F0	HOOK1	KANK3	TAF7
	C8orf4	C16orf52	C17orf76-AS1					H1FX	HOXA11-AS	KANSL2	TGFB2
	C8orf44	C16orf58	C19orf12					H1FX-AS1	HOXB8	KAT2A	TGIF1
	C8orf76	C17orf49	C19orf33					H6PD	HSD11B2	KCTD13	THAP9-AS1
	C9orf123	C17orf51	C19orf81					HABP4	HSD17B7P2	KCTD15	TMEM161B-AS1
	C9orf37	C17orf62	C1GALT1C1					HACE1	HSD17B8	KDELR3	TMEM192
	C9orf72	C18orf54	C1orf116					HACL1	HSPA4L	KHNYN	TMEM200B
	CA11	C19orf10	C1orf204					HAGH	HYI	KIAA0040	TMEM44
	CA5B	C19orf38	C1orf61					HAGHL	ICA1	KIAA0141	TMEM8B
	CA9	C19orf44	C1S					HCFC1R1	ICAM5	KIAA0247	TMEM91
	CACNA1F	C19orf55	C2					HECA	ID3	KIAA0430	TPCN1
	CACNA2D1	C1orf112	C20orf194					HEXB	IDI1	KIAA0895L	TPT1-AS1
	CACTIN	C1orf123	C21orf33					HIPK1	IER2	KIAA1024	TRAF3
	CAD	C1orf145	C22orf34					HIVEP1	IFFO2	KIAA1551	TRAF5
	CADM4	C1orf159	C2CD4C					HLTF	IGIP	KIAA1984	TRIM41
	CALB2	C1orf174	C2orf68					HMGCS1	IKBKAP	KLC4	TRMT11
	CALCOCO1	C1orf198	C3orf17					HMGN4	IL13RA1	KLF11	TRPC1
	CAMK1	C1orf21	C3orf33					HMGXB3	IL1R1	KLHL12	TSPYL2
	CAMK2A	C1orf43	C3orf52					HMGXB4	IL20RA	KLHL15	TTC31
	CAMKK1	C1QL1	C3orf62					HNRNPH1	IL27RA	KLHL17	TTC37
	CAMKK2	C1QL4	C3orf72					HNRNPH3	IL4R	KLHL36	TTLL3
	CAMTA1	C1QTNF3	C4BPAP1					HOXA11-AS	IL9RP3	KRI1	UAP1
	CAP2	C20orf96	C4orf21					HSD17B8	INADL	KRT14	ULK2
	CAPN12	C21orf2	C4orf29					HSF2	INPP5E	KRT81	UNKL
	CAPN15	C22orf23	C6orf1					HSPBAP1	INTS6	L3HYPDH	USP45
	CAPRIN2	C22orf29	C6orf120					HTR2C	IRF2BP2	LAMC3	WDR27
	CAPZA1	C22orf39	C6orf136					HYPK	IRF6	LARP1B	WRAP73
	CARD10	C2orf82	C6orf141					ID3	IRS2	LATS2	XPOT
	CARD8	C3orf17	C6orf223					IDH2	ITSN2	LBX2-AS1	ZC3H11A
	CASC7	C3orf33	C6orf48					IDI1	IVNS1ABP	LEPR	ZFYVE20
	CASP9	C5orf15	C6orf62					IFT122	JAK3	LGMN	ZIC2
	CATSPER2P1	C5orf24	C7orf10					IFT140	JARID2	LIG3	ZNF333
	CBFA2T2	C5orf28	C7orf55-LUC7L2					IFT27	JHDM1D	LIN37	ZNF337
	CBLC	C5orf38	C9orf142					IFT43	JUN	LINC00202-1	ZNF341
	CBX7	C5orf46	C9orf41					IFT57	JUNB	LINC00342	ZNF354A
	CBY1	C5orf54	C9orf72					IGFBP4	KANK3	LINC00641	ZNF354B
	CCAT1	C6orf48	CA2					IGFBP7	KB-431C1.4	LINC00887	ZNF558
	CCBL1	C6orf89	CA8					IGIP	KBTBD11	LINC00969	ZNF585A
	CCBL2	C8orf37	CAB39L					IL13RA1	KCTD12	LONRF1	ZNF675
	CCDC104	C9orf47	CACNA1B					IL1RAP	KDM5C	LPCAT4	ZNF699
	CCDC11	C9orf72	CACNA1D					IL20RA	KDM6B	LRIG3	ZNF76
	CCDC112	CA12	CACNA1H					IL27RA	KDSR	LRP8	ZP3
	CCDC113	CA5B	CACNA2D2					IL4R	KHNYN	LRRC14
	CCDC144B	CABIN1	CAD					IL8	KIAA0141	LRRC57
	CCDC146	CABLES2	CALB1					ILF3-AS1	KIAA0226	LRRC8E
	CCDC154	CABYR	CALCOCO1					INPP5E	KIAA1024	LRSAM1
	CCDC162P	CACNB1	CAMK2D					INTS8	KIAA1191	LSM11
	CCDC25	CACNG4	CAMK2N1					IQSEC1	KIAA1244	LYRM7
	CCDC28A	CACTIN	CAMTA2					IRF2BP2	KIAA1551	LZTR1
	CCDC28B	CAHM	CAPG					IRS1	KLC1	MACROD1
	CCDC40	CALCOCO1	CAPN10					IRX2	KLC4	MAFF
	CCDC64	CALML4	CAPN12					JUN	KLF11	MAFG
	CCDC71L	CAMK2N1	CAPN2					KANK3	KLF12	MAFK
	CCDC78	CAMKK2	CAPN7					KANSL1L	KLF9	MAGED2
	CCDC80	CAMTA1	CAPRIN2					KCTD6	KLHL15	MAN2A1
	CCDC88C	CAPN10	CARD10					KHNYN	KLHL29	MAN2B1
	CCDC9	CAPN6	CARKD					KIAA0141	KLHL36	MAN2C1
	CCL20	CARD16	CARS					KIAA0930	KLHL8	MAP3K6
	CCNB1IP1	CARD8	CASC8					KIAA1024	KLHL9	MAPK12
	CCNL2	CARM1	CASKIN1					KIAA1551	KPNA5	MC1R
	CCNT1	CASC3	CASP10					KIF7	KREMEN2	MCEE
	CCSAP	CASC4	CASP4					KIFC3	KRT16P2	MCL1
	CD200R1	CASC5	CAST					KLC4	KRT81	MDM4
	CD40	CASC7	CATSPER2					KLF11	LACC1	MECR
	CD44	CBFA2T2	CAV2					KLF7	LARP1B	MED23
	CD58	CBFB	CBFA2T2					KLHL11	LBX2-AS1	MEF2D
	CD70	CBLB	CBLC					KLHL15	LENG8	MFI2-AS1
	CD99L2	CBX2	CBR3-AS1					KLHL24	LENG8-AS1	MIA3
	CDC42BPB	CBX4	CBX7					KLHL36	LHPP	MICALL2
	CDC42EP1	CBX5	CC2D1A					KLHL42	LIG3	MID1IP1
	CDC42EP2	CBX7	CC2D1B					KRT7	LIG4	MIIP
	CDC42EP3	CBX8	CCAT1					KRT81	LIN7C	MIR24-2
	CDH2	CCBL1	CCBL2					KRT86	LINC00086	MIR600HG
	CDIP1	CCDC113	CCDC11					KYNU	LINC00641	MLLT4
	CDK18	CCDC117	CCDC114					LAMTOR5	LINC00887	MLLT6
	CDK3	CCDC12	CCDC116					LARP1B	LONRF1	MMAB
	CDKL1	CCDC124	CCDC130					LARP6	LPAR1	MMP14
	CDKN2A	CCDC130	CCDC136					LBX2-AS1	LRIG2	MNF1
	CEBPB	CCDC14	CCDC14					LCORL	LRP8	MOB1B
	CEBPD	CCDC159	CCDC142					LIG3	LRRC14	MORN4
	CEBPG	CCDC28A	CCDC146					LINC00641	LRRC8E	MOSPD2
	CECR2	CCDC40	CCDC147					LINC00883	LSM11	MPND
	CELSR2	CCDC43	CCDC149					LINC00887	LTB	MRI1
	CELSR3	CCDC50	CCDC25					LIX1L	LTBP4	MROH1
	CENPC	CCDC59	CCDC28B					LL0XNC01-7P3.1	LYPD6B	MRPL38
	CENPV	CCDC68	CCDC61					LNP1	LYST	MRPL55
	CENPW	CCDC71	CCDC64B					LONRF1	LZTS3	MRPS15
	CEP135	CCDC77	CCDC68					LOXL2	MACROD1	MSMO1
	CEP170B	CCDC78	CCDC78					LPGAT1	MAFF	MTERFD3
	CEP290	CCDC9	CCDC84					LPHN1	MAL2	MTMR3
	CEP68	CCHCR1	CCDC9					LRP12	MAN2A2	MUS81
	CEP70	CCL28	CCDC93					LRP8	MAP3K10	MYO9A
	CEPT1	CCL7	CCHCR1					LRRC14	MAP3K5	MYOM1
	CERCAM	CCNA2	CCNB1IP1					LRRC23	MAP7D3	MYSM1
	CERS4	CCNY	CCNC					LRRC8E	MAST2	N4BP2L2
	CFB	CCP110	CCNDBP1					LSM11	MAST4	N4BP3
	CFLAR	CCPG1	CCNE2					LTBP2	MCOLN2	NANP
	CGGBP1	CCR1	CCNG1					MACROD1	MDM4	NAPRT1
	CHCHD6	CCR10	CCNL1					MAFF	MEGF6	NAT6
	CHEK2	CCR3	CCNL2					MAPK8	MFNG	NCR3LG1
	CHKA	CCSAP	CCNO					MAPKAPK5-AS1	MFSD10	NDEL1
	CHML	CCT8	CCNT1					MCTP1	MGEA5	NDFIP1
	CHMP1B	CCT8P1	CCNYL2					MDM4	MGST1	NECAP1
	CHPT1	CD276	CCS					ME1	MIA3	NEK7
	CHRNB1	CD302	CD164L2					METRN	MICAL2	NFKBIZ
	CHTF18	CD55	CD300C					METTL22	MICALCL	NGLY1
	CIB1	CD63	CD33					MEX3B	MIPOL1	NIPA1
	CINP	CD83	CD46					MFF	MIR4426	NISCH
	CISH	CD99L2	CD47					MFGE8	MIR600HG	NKTR
	CITED4	CDADC1	CD55					MGAT1	MLLT4	NLGN3
	CKB	CDAN1	CD59					MIA3	MLLT6	NPC1
	CKS2	CDC23	CD83					MIB1	MOAP1	NPEPL1
	CLCC1	CDC25C	CDA					MILR1	MOGS	NPHP4
	CLCN7	CDC42EP1	CDAN1					MIR4458	MORN4	NPRL2
	CLDN12	CDC42SE1	CDC16					MIR4519	MOSPD2	NR4A1
	CLDN3	CDC7	CDC42BPB					MIR600HG	MOV10	NR4A2
	CLDN7	CDH11	CDC42SE1					MLH3	MSMO1	NRBP2
	CLDN9	CDH26	CDCP1					MLLT4	MSS51	NT5M
	CLDND1	CDHR4	CDK10					MLLT6	MTERFD3	NTN4
	CLEC12A	CDIP1	CDK18					MLST8	MTMR3	NTN5
	CLIC4	CDK10	CDK5R2					MMP15	MUS81	NUP85
	CLIP2	CDK11A	CDK5RAP3					MMRN2	MYBBP1A	OBSCN
	CLN8	CDK2	CDK6					MON1B	MYH3	OCEL1
	CLPB	CDK3	CDKN1A					MORN4	MYL12B	OCRL
	CLSTN3	CDK5RAP1	CDKN2B					MOSPD2	MYO6	OGFOD2
	CNOT6	CDK5RAP2	CDPF1					MRPL46	MYOM1	OIP5-AS1
	CNOT6L	CDKL1	CEBPG					MRPS18B	MYPN	OSBPL6
	CNTNAP1	CDKN2C	CELSR2					MSANTD4	MZF1	OSGIN2
	CNTRL	CDPF1	CELSR3					MSC	N4BP3	OTX1
	COA4	CDR2	CENPC					MSMO1	NANP	OVGP1
	COA6	CEACAM19	CENPT					MT1F	NAT6	P4HTM
	COBL	CEBPD	CEP152					MT2A	NBPF14	PACS2
	COCH	CEBPE	CEP57					MT2P1	NBPF15	PAN2
	COL18A1	CEBPG	CEP95					MTERFD3	NCBP2	PANK4
	COL23A1	CELSR1	CES2					MTMR11	NCR3LG1	PARP2
	COL4A1	CENPC	CES3					MTMR3	NDEL1	PATL2
	COL4A2	CENPH	CFB					MTSS1	NDUFAF3	PCBP3
	COL6A4P1	CENPJ	CFLAR					MTX3	NDUFAF7	PCED1A
	COL8A2	CENPK	CGREF1					MUS81	NDUFS2	PCGF3
	COPG2	CENPL	CHCHD6					MVD	NDUFV2	PCID2
	COQ3	CENPN	CHCHD7					MYOM1	NEDD4	PCMTD1
	CORO6	CENPT	CHD1L					N4BP3	NEK6	PDCD7
	COX17	CENPV	CHD2					NAE1	NELFE	PDE4DIP
	COX6B1	CEP120	CHKB					NANP	NEURL	PDE6D
	CP	CEP135	CHMP2A					NAP1L1	NFKB2	PDE8A
	CPD	CEP152	CHPF					NAT6	NFKBID	PDIA5
	CPE	CEP192	CHRD					NAT8L	NIPA1	PDLIM7
	CPEB1	CEP290	CHRNB1					NAV2	NIPAL2	PELP1
	CPNE1	CEP44	CHST15					NCR3LG1	NIPSNAP3A	PFAS
	CPNE7	CEP57L1	CHTF18					NDEL1	NIT2	PFKFB2
	CPPED1	CEP78	CILP2					NDUFB4	NKTR	PGM3
	CPSF6	CEP85	CKMT1A					NDUFS5	NLRP1	PHF1
	CPT1C	CEP97	CKMT1B					NEUROG2	NME3	PHF11
	CRAMP1L	CEPT1	CLASP2					NF2	NOTCH2	PHF7
	CREB3L2	CERK	CLCC1					NIPA1	NPDC1	PHKA2
	CREB5	CERS1	CLDN12					NKTR	NR2C1	PHYKPL
	CRELD1	CES3	CLDN7					NKX1-2	NR4A1	PIAS3
	CRHR1-IT1	CFDP1	CLDND1					NLGN2	NRBP2	PIDD
	CRIM1	CFL2	CLIC4					NOL12	NSUN5P1	PIEZO1
	CRIP2	CGGBP1	CLIC5					NPR1	NT5M	PIGL
	CRIPT	CGREF1	CLIP4					NPW	NTN5	PLCG1
	CRLF3	CHAC1	CLK1					NR4A1	NUDT3	PLEKHH2
	CRNDE	CHCHD6	CLK2					NRAS	NUMBL	PLEKHN1
	CRTC1	CHEK2	CLK4					NRBP2	OBSCN	PLK1S1
	CRTC3	CHKB	CLN8					NSMAF	OCRL	PMAIP1
	CRYAB	CHMP5	CLPX					NSUN7	OFD1	PNISR
	CSF1	CHRNB1	CLYBL					NT5DC3	OGDH	PNN
	CSF2	CHST14	CMAS					NT5M	OGDHL	PNPLA3
	CSNK1E	CHTF18	CMTM4					NTN5	OGT	POLB
	CSNK2A2	CHTF8	CNKSR1					NUDCD2	OLFM2	POLD3
	CSRP2	CIRBP	CNOT6L					NUFIP2	OPLAH	POLG
	CSTA	CISH	CNTN1					NUPR1	OSER1	POLR3G
	CTA-14H9.5	CIT	CNTNAP1					NXPE3	OSGIN2	POLR3GL
	CTA-204B4.2	CKB	CNTNAP3					OBSCN	OSMR	POMGNT1
	CTA-250D10.23	CKLF	COA5					OCRL	OVGP1	POU6F1
	CTA-286B10.7	CLASP2	COBLL1					ODF2	P4HTM	PPARA
	CTA-29F11.1	CLCC1	COCH					OGFRL1	PACS2	PPM1K
	CTA-445C9.14	CLCN4	COG1					OSGEPL1	PAN2	PPOX
	CTA-445C9.15	CLCN5	COG5					OSGIN2	PANK4	PPP1R15A
	CTB-131K11.1	CLCN6	COG6					OTUD3	PARM1	PPP1R32
	CTB-13H5.1	CLCN7	COG7					OVGP1	PCCB	PPP2R3B
	CTB-25B13.12	CLDND1	COL13A1					P2RX4	PCED1A	PPP4R1L
	CTB-31O20.2	CLGN	COL4A5					P4HTM	PCGF1	PRDM15
	CTBS	CLIC3	COPB1					PACS2	PCID2	PRKAB2
	CTC1	CLIC4	COPG2					PAN2	PDCD11	PROS1
	CTC-241N9.1	CLIP2	COPS6					PANK3	PDDC1	PRRG1
	CTC-273B12.6	CLK2	COQ10B					PANK4	PDE4DIP	PRRT2
	CTC-277H1.7	CLTCL1	COQ6					PAQR3	PDE8A	PRX
	CTC-278L1.1	CLU	CORO1B					PCED1A	PDIA5	PSME1
	CTC-281B15.1	CMTM3	CORO6					PCID2	PEX5	PTAR1
	CTC-301O7.4	CNEP1R1	COX6C					PCK2	PFKFB2	PTOV1
	CTC-308K20.1	CNN3	COX6CP1					PCSK9	PGM3	PTP4A1
	CTC-329H14.1	CNOT6L	COX7A2L					PDE4DIP	PHF10	PTPDC1
	CTC-338M12.4	CNOT8	COX7B					PDE8A	PHF7	PTPN21
	CTC-429P9.3	CNTD1	COX7C					PDIA5	PHKA2	PTPRS
	CTC-444N24.11	CNTLN	CPA4					PDP1	PHYKPL	PXDC1
	CTC-444N24.8	CNTNAP1	CPEB2					PDP2	PIAS3	QARS
	CTC-459F4.3	CNTROB	CPLX1					PEX11A	PIGL	QSOX2
	CTC-575D19.1	COA6	CPNE3					PFDN2	PIP5KL1	QTRT1
	CTD-2020K17.1	COCH	CPNE7					PFKFB2	PISD	R3HDM2
	CTD-2020K17.3	COG2	CPSF3L					PGM3	PLA2G12A	RAB27A
	CTD-2037K23.2	COG6	CRADD					PHF13	PLAU	RAB27B
	CTD-2047H16.4	COG7	CRAMP1L					PHF7	PLCG1	RAB2B
	CTD-2127H9.1	COL16A1	CRAT					PHGDH	PLEKHA6	RABL2A
	CTD-2184D3.1	COL18A1	CRELD1					PHKA2	PLEKHH1	RAD51-AS1
	CTD-2227E11.1	COL1A1	CRELD2					PHLDA1	PLK2	RBL2
	CTD-2256P15.2	COL3A1	CRHR1-IT1					PHLDB2	PLK3	RBM39
	CTD-2287O16.5	COL6A1	CRNDE					PHYKPL	PNISR	RBM5
	CTD-2319I12.1	COL6A2	CROCCP2					PIAS3	PNN	RCCD1
	CTD-2325M2.1	COL7A1	CRTC1					PIGL	PNRC1	RDH11
	CTD-2331H12.5	COLGALT1	CRYL1					PIGZ	POLD4	RECQL5
	CTD-2357A8.3	COLQ	CRYZ					PIM3	POLG	REXO1
	CTD-2517O10.6	COMMD10	CSAD					PIPOX	POLG2	RFNG
	CTD-2555O16.2	COMMD2	CSF1					PITPNM2	POLR3G	RGP1
	CTD-2576F9.1	COMT	CSNK1D					PKD1	POLR3GL	RGS2
	CTD-2594A10.4	COPB2	CSNK1E					PLCG1	POMGNT1	RHBDF1
	CTD-2655K5.1	COPG1	CSPG5					PLD6	POPDC3	RHBDL1
	CTD-3035D6.1	COPRS	CST6					PLEKHF1	POU6F1	RHOT2
	CTD-3193O13.9	COQ10A	CTA-204B4.2					PLEKHG2	PPAPDC1B	RILPL1
	CTD-3203P2.2	COQ5	CTA-217C2.1					PLEKHG4	PPM1A	RND3
	CTDSP2	COQ9	CTA-276O3.4					PLEKHO1	PPM1J	RNF123
	CTGF	COX10-AS1	CTB-109A12.1					PLLP	PPP1R15A	RNF168
	CTNNAL1	CPD	CTB-13H5.1					PLXND1	PPP1R32	RNF182
	CTSC	CPE	CTB-25B13.12					PM20D2	PPP1R35	RNF215
	CTTNBP2NL	CPM	CTB-47B11.3					PNISR	PPP1R3E	RNPEPL1
	CTXN1	CPNE2	CTC1					PNN	PPP2R2C	RP11-115D19.1
	CUL7	CPNE7	CTC-203F4.1					PNPLA6	PPP4R1L	RP11-169K16.8
	CUTC	CPQ	CTC-278L1.1					POGZ	PRDM15	RP11-17A4.1
	CXCL1	CPS1	CTC-308K20.1					POLG	PRKAA2	RP11-218M22.1
	CXCL2	CPSF1	CTC-329H14.1					POLR3D	PRKD3	RP11-244H3.1
	CXCL3	CPSF2	CTC-429P9.3					POLR3G	PROSER2	RP11-244J10.1
	CXorf24	CREBRF	CTC-448F2.6					POLR3GL	PRPF39	RP11-253E3.3
	CYB561D1	CREG1	CTC-471F3.5					POMGNT1	PRR7-AS1	RP11-262D11.2
	CYCS	CRELD1	CTC-490G23.2					POU6F1	PRRC2A	RP11-268G12.3
	CYFIP2	CRIM1	CTC-575D19.1					PPP1R15A	PRX	RP11-33B1.1
	CYP1A1	CRIP2	CTC-788C1.1					PPP1R15B	PSMG4	RP11-36C20.1
	CYP1B1	CRISPLD2	CTD-2037K23.2					PPP1R32	PTAR1	RP11-370B11.1
	CYP24A1	CRKL	CTD-2126E3.1					PPP2R3C	PTOV1	RP11-379B18.5
	CYP51P1	CRLF1	CTD-2184D3.1					PPP3CA	PTP4A1	RP11-442A13.1
	CYP51P2	CRNDE	CTD-2192J16.15					PPP4R1L	PTP4A3	RP11-466H18.1
	CYSTM1	CROCCP2	CTD-2196E14.6					PRDM15	PTPDC1	RP11-488P3.1
	DARS2	CRTAP	CTD-2201E18.3					PRDM8	PTPN21	RP11-4F5.2
	DBT	CRTC1	CTD-2228K2.7					PRDX4	PYGL	RP1-153G14.4
	DCAF16	CRTC3	CTD-2248H3.1					PRKD1	QPCTL	RP11-540B6.6
	DCAF4	CRY1	CTD-2319I12.1					PRNP	RASA2	RP11-553L6.5
	DCAF6	CRYAB	CTD-2331H12.5					PRPF38B	RASAL2	RP11-563H8.2
	DCBLD1	CRYL1	CTD-2354A18.1					PRX	RBL2	RP11-613F7.1
	DCLK2	CRYZL1	CTD-2521M24.9					PTAR1	RBM25	RP11-793H13.11
	DCST2	CSF1	CTD-2541M15.1					PTGS2	RCCD1	RP11-796G6.1
	DCUN1D2	CSGALNACT2	CTD-2547L24.3					PTMS	RDH11	RP11-864G5.1
	DDAH1	CSNK1E	CTD-2555C10.3					PTOV1	RELB	RP11-864N7.2
	DDHD1	CSNK1G1	CTD-2576F9.1					PTP4A1	RGL3	RP1-239B22.5
	DDHD2	CSNK1G3	CTD-2587H24.5					PTPDC1	RHBDF2	RP13-516M14.1
	DDI2	CSNK2A2	CTD-2619J13.14					PTPN2	RHOBTB1	RP13-582O9.5
	DDIT3	CSRP2	CTD-2666L21.3					PTPN21	RHOT2	RP1-40G4P.1
	DDIT4	CST3	CTD-3035D6.1					PTTG1	RICTOR	RP1-83M4.2
	DDX19B	CSTF2T	CTD-3088G3.8					PTTG3P	RILPL1	RP3-412A9.10
	DDX20	CTA-276O3.4	CTD-3099C6.9					PYCR2	RIN1	RP3-412A9.11
	DDX50	CTA-292E10.6	CTD-3184A7.4					PYGO1	RIPK2	RP3-523K23.2
	DECR2	CTA-29F11.1	CTD-3193O13.9					QRICH1	RMND5B	RP4-706A16.3
	DENND2D	CTA-445C9.14	CTH					QTRTD1	RND3	RP4-742C19.8
	DENND5A	CTA-445C9.15	CTIF					RAB11FIP3	RNF215	RP5-1024G6.8
	DEPDC7	CTAGE5	CTPS1					RAB3D	RNF216	RP5-837J1.2
	DESI2	CTB-13H5.1	CTTN					RALGPS1	RNPC3	RP5-882C2.2
	DFFA	CTB-50L17.7	CUL2					RAPH1	RP11-1038A11.1	RP6-218J18.2
	DFNA5	CTB-55O6.12	CUL4A					RBL2	RP11-108K14.4	RPL15
	DFNB31	CTC-241N9.1	CUL5					RBM12	RP11-122C9.1	RPL15P3
	DGKD	CTC-277H1.7	CUL9					RBM12B	RP11-156E8.1	RPL21
	DGKE	CTC-281B15.1	CWC25					RBPJ	RP11-159C21.4	RPL24
	DHODH	CTC-295J13.3	CXCL1					RBPMS2	RP11-169K16.8	RPL24P4
	DHPS	CTC-301O7.4	CXorf38					RCCD1	RP11-196G18.22	RPL24P8
	DHRS7	CTC-338M12.3	CYB5A					RDH11	RP11-218M22.1	RPL26
	DHTKD1	CTC-365E16.1	CYB5R2					REEP2	RP11-220I1.1	RPL32
	DHX34	CTC-428G20.3	CYBA					RFPL3S	RP11-234A1.1	RPL34
	DHX38	CTC-429P9.3	CYBRD1					RGS11	RP11-234N17.1	RPL34P34
	DICER1	CTC-479C5.10	CYC1					RHOBTB3	RP11-24B19.3	RPL35A
	DICER1-AS1	CTC-788C1.1	CYHR1					RHOQ	RP11-253E3.3	RPL36
	DIO2	CTD-2033A16.3	CYP1B1					RHOQP3	RP11-33B1.1	RPL36A
	DIO3OS	CTD-2047H16.4	CYP26B1					RHOT2	RP11-343H5.4	RPL37
	DIP2A	CTD-2126E3.1	CYP2E1					RILPL1	RP11-346D6.6	RPL37A
	DIS3	CTD-2192J16.15	CYP4F11					RIMS3	RP11-367G18.2	RPL37AP8
	DKK3	CTD-2319I12.1	CYP4F2					RND3	RP11-36C20.1	RPL37P2
	DLC1	CTD-2319I12.4	CYP4F3					RNF112	RP11-370B11.1	RPL37P23
	DLG1	CTD-2350C19.1	CYR61					RNF157	RP11-372E1.1	RPL39P3
	DLG4	CTD-2528L19.3	DAGLB					RNF19A	RP11-379B18.5	RPL4P4
	DLGAP1-AS1	CTD-2541J13.1	DALRD3					RNF215	RP11-380G5.3	RPL5
	DLGAP1-AS2	CTD-3035D6.1	DAPK1					RNF44	RP11-408P14.1	RPL9
	DLGAP4	CTD-3065J16.6	DAPP1					RNFT2	RP11-40C6.2	RPS12
	DLL3	CTD-3092A11.2	DCAF10					RNPS1P1	RP11-425L10.1	RPS15
	DLX6-AS1	CTD-3195I5.1	DCAF16					RP11-145F16.2	RP11-430L17.1	RPS15A
	DMD	CTD-3195I5.5	DCAF8					RP11-158K1.3	RP11-441O15.3	RPS15AP1
	DMKN	CTDSPL2	DCAKD					RP11-169K16.8	RP11-442A13.1	RPS15AP24
	DMTN	CTGF	DCST2					RP11-177C12.1	RP11-466H18.1	RPS18P12
	DNAAF3	CTHRC1	DDHD2					RP11-195F19.9	RP11-473M20.7	RPS23P8
	DNAH1	CTIF	DDIT3					RP11-218M22.1	RP11-475C16.1	RPS27
	DNAH10OS	CTSB	DDO					RP11-21L23.2	RP11-478C6.4	RPS29
	DNAH17	CTSK	DDRGK1					RP11-253E3.3	RP11-480A16.1	RPS2P5
	DNAJC22	CTSV	DDX11					RP11-254F7.2	RP11-488C13.1	RPS3A
	DNAJC25	CTU2	DDX26B					RP11-255B23.1	RP11-488P3.1	RPS3AP5
	DNAJC3-AS1	CUEDC1	DDX39B					RP11-33B1.1	RP1-151F17.2	RPS3AP6
	DNAJC6	CUL2	DDX51					RP11-36C20.1	RP11-51O6.1	RPS4XP1
	DNHD1	CUL7	DDX55					RP11-370B11.1	RP11-553L6.5	RPS6
	DNM1	CUL9	DDX59					RP11-379B18.5	RP11-59D5__B.2	RPS8
	DNPH1	CUTC	DDX60L					RP11-383H13.1	RP11-640M9.2	RRAS
	DOC2GP	CXorf24	DECR2					RP11-383J24.5	RP11-641D5.1	RRNAD1
	DOCK6	CXXC1	DEF8					RP11-442A13.1	RP11-66B24.2	RSAD1
	DOCK7	CYB5R3	DEGS2					RP11-466H18.1	RP11-69L16.5	RSPH3
	DOCK9	CYB5RL	DENND1B					RP11-473I1.10	RP11-742N3.1	RUSC2
	DOCK9-AS2	CYBRD1	DENND2C					RP11-486G15.2	RP11-757F18.5	SACS
	DOK1	CYC1	DENND3					RP11-488P3.1	RP11-778D9.4	SALL4
	DPH3	CYHR1	DENND4A					RP11-496N12.9	RP11-791G16.2	SAR1B
	DPH5	CYP19A1	DENND4B					RP11-49I11.1	RP11-7K24.3	SBF1
	DRAM1	CYP24A1	DENND6A					RP11-517B11.7	RP11-864G5.1	SC22CB-1E7.1
	DRAM2	CYP51A1	DEPDC5					RP11-532M24.1	RP11-983P16.4	SCML2
	DSE	CYR61	DEPTOR					RP11-53O19.3	RP11-98D18.9	SCRN2
	DST	CYTH2	DESI1					RP11-552M11.8	RP1-239B22.5	SDHAP1
	DTD1	DAD1	DFFA					RP11-553L6.5	RP1-273G13.2	SDR16C5
	DTNB	DAZAP2	DFNB31					RP11-617F23.1	RP1-278E11.3	SEC23A
	DTX2	DBF4B	DGCR5					RP11-61A14.2	RP1-292B18.1	SEC24C
	DTX3	DCAF11	DGCR6					RP11-61A14.3	RP13-258O15.1	SEC31A
	DTX4	DCAF15	DGKA					RP11-694I15.7	RP13-516M14.1	SEMA4G
	DUS2L	DCAF16	DGKD					RP11-700P18.1	RP13-582O9.5	SENP5
	DUS4L	DCAF8	DGKE					RP1-179N16.6	RP1-40G4P.1	SEPT8
	DUSP1	DCBLD2	DGKH					RP11-864G5.1	RP3-412A9.10	SERPINB9
	DUSP16	DCK	DHDDS					RP1-239B22.5	RP3-412A9.11	SETD5-AS1
	DUSP18	DCLK2	DHODH					RP13-238F13.5	RP3-417G15.1	SETDB2
	DUSP3	DCP1A	DHPS					RP13-516M14.1	RP4-717I23.3	SGSM3
	DUSP6	DCUN1D4	DHRS1					RP13-582O9.5	RP4-765C7.2	SH2B1
	DYRK3	DCXR	DHRS11					RP1-39G22.7	RP4-785G19.5	SH2D5
	DZIP1	DDHD2	DHRS12					RP1-40G4P.1	RP5-1092A3.4	SHARPIN
	E2F5	DDIT3	DHTKD1					RP3-412A9.10	RP5-1120P11.1	SIKE1
	E4F1	DDX17	DHX33					RP3-412A9.11	RP5-1148A21.3	SIN3B
	EARS2	DDX47	DIP2A					RP3-467N11.1	RP5-837J1.2	SLC12A4
	ECHDC2	DDX5	DIRAS3					RP4-665J23.1	RP5-882C2.2	SLC22A17
	ECI1	DDX51	DIS3					RP4-758J18.13	RPL11	SLC25A28
	ECI2	DDX59	DKFZP761J1410					RP4-773N10.4	RPL12	SLC25A4
	EDEM1	DEF8	DKK4					RP5-837J1.2	RPL13	SLC25A42
	EEF1A1P12	DENND6A	DLG1					RP5-882C2.2	RPL13A	SLC25A6
	EEF1A1P9	DEPDC1B	DLGAP1-AS2					RP5-890E16.2	RPL13AP5	SLC30A7
	EFCAB4A	DESI2	DLK2					RP5-955M13.3	RPL13P12	SLC35C2
	EFEMP1	DET1	DMKN					RPL15P3	RPL14	SLC39A10
	EFEMP2	DEXI	DMTF1					RPL24	RPL14P1	SLC4A3
	EFHD2	DFNB31	DMXL1					RPL24P4	RPL15P3	SMAD9
	EFNA1	DGAT1	DMXL2					RPL24P8	RPL18	SMTN
	EFNA5	DGCR14	DNAH1					RPL26	RPL18A	SNAPC3
	EFS	DGCR5	DNAH14					RPL32	RPL18AP3	SNAPC5
	EFTUD1	DGCR6	DNAJA4					RPL35A	RPL22	SNHG3
	EGR1	DHPS	DNAJB14					RPL36	RPL23	SNX2
	EHBP1	DHX38	DNAJC10					RPL37	RPL24	SOBP
	EID2B	DIAPH3	DNAJC24					RPL37P2	RPL24P4	SOCS4
	EIF2A	DICER1-AS1	DNAJC25					RPL37P23	RPL24P8	SPAG9
	EIF2D	DIO2	DNASE1L1					RPL39P3	RPL26	SPG7
	EIF3D	DIP2A	DNHD1					RPL5	RPL28	SPHK1
	EIF3EP1	DIP2C	DNM1					RPS15	RPL29	SPOCK3
	EIF3K	DIS3L2	DNPEP					RPS15AP1	RPL30	SPRY2
	EIF3L	DKFZP761J1410	DNPH1					RPS15AP24	RPL32	SPRYD3
	EIF3LP1	DKK1	DOC2A					RPS23P8	RPL32P3	SPSB3
	EIF3LP3	DKK3	DOCK3					RPS27	RPL35	SQLE
	EIF3M	DKKL1	DOCK6					RPS29	RPL35A	SREBF2
	EIF4BP6	DLGAP1-AS1	DOCK9					RPS2P5	RPL36	SRRM2
	EIF4E3	DLGAP1-AS2	DOCK9-AS2					RPS3A	RPL37	SRSF5
	ELK4	DLX6	DOM3Z					RPS3AP5	RPL37P2	ST3GAL3
	EMD	DLX6-AS1	DONSON					RPS6	RPL37P23	ST3GAL6
	EML2	DMBX1	DPH1					RPS8	RPL39	STAT5B
	ENAH	DMRTA2	DPH7					RPUSD3	RPL39P3	STX11
	ENDOG	DMXL2	DPP4					RRAD	RPL5	STXBP1
	ENDOV	DNAH1	DPP7					RRAS	RPL5P1	SUGP2
	ENO1	DNAJA4	DRAM1					RSBN1	RPL5P12	SUSD3
	ENO2	DNAJB11	DRAM2					RSPH3	RPL5P17	SYNGR1
	ENPP1	DNAJB5	DRAP1					RUNX3	RPL5P23	TAF7
	ENTPD4	DNAJC14	DRD4					RWDD2A	RPL5P34	TAZ
	ENTPD6	DNAJC17	DSC3					SAA1	RPL5P4	TBC1D31
	ENTPD7	DNAJC18	DSG2					SACS	RPL5P5	TBX3
	EP400	DNAL1	DTNB					SALL4	RPL5P9	TGFB1I1
	EPAS1	DNAL4	DTWD1					SAT2	RPL6P27	TGFB2
	EPB41L2	DNASE1L2	DUOX1					SC22CB-1E7.1	RPL7A	TGIF1
	EPCAM	DNASE2	DUS1L					SCML2	RPL7AP30	THAP9-AS1
	EPOR	DNHD1	DUSP16					SCRN2	RPL7AP31	THSD4
	ERCC4	DNM1	DUSP22					SEC23A	RPS11	TLE2
	ERCC6L2	DNPH1	DUSP28					SEL1L3	RPS11P5	TM4SF1
	EREG	DOCK1	DUSP3					SENP5	RPS13	TMEM161B-AS1
	ERO1L	DOCK6	DUSP5					SEPN1	RPS14	TMEM181
	ERO1LB	DOCK9-AS2	DUSP6					SETD5	RPS15	TMEM192
	ERRFI1	DOK1	DUSP7					SETD5-AS1	RPS15AP1	TMEM194A
	ERV3-1	DOK4	DUSP8					SFI1	RPS15AP24	TMEM200B
	ERVMER34-1	DOT1L	DUSP8P5					SHMT2	RPS16	TMEM214
	ESPN	DPH3	DVL2					SIK1	RPS18	TMEM259
	ESPNP	DPP7	DVL3					SIKE1	RPS18P9	TMEM44
	ESYT3	DPP8	DYNLT3					SLC19A2	RPS19	TMEM8B
	ETFA	DR1	DZIP3					SLC25A27	RPS19P1	TMEM91
	ETS1	DRAM1	E2F7					SLC30A7	RPS19P3	TMX3
	ETV4	DRAM2	EAF1					SLC39A10	RPS21	TNFAIP1
	ETV5	DSCC1	EBF4					SLC4A3	RPS23P8	TOB1
	EVA1C	DSCR3	ECHDC2					SLC7A11	RPS24	TPCN1
	EVL	DSEL	ECI1					SLC9A5	RPS25	TPM4
	EXD3	DSN1	ECI2					SMAD5	RPS27	TPT1-AS1
	EXOC1	DSTYK	EDEM1					SMAD9	RPS27A	TRAF3
	EXOC2	DTWD1	EEF1A1					SMARCA4	RPS29	TRAF5
	EXOC3L4	DTX3	EEF1A1P19					SMIM20	RPS2P5	TRIM41
	EXOC6	DTYMK	EEF1A1P5					SMOX	RPS3A	TRIM45
	EXOSC7	DUS1L	EEF1B2					SMTN	RPS3AP5	TRIM65
	EXPH5	DUS2L	EEF1B2P2					SNAI1	RPS6	TRMT1
	EXT1	DUSP1	EEF1B2P3					SNAPC1	RPS6KL1	TRMT11
	F3	DUSP10	EFCAB4A					SNCG	RPS7	TRPC1
	FABP5	DUSP15	EFEMP2					SNHG3	RPS7P10	TSPYL2
	FADS2	DUSP18	EFNA5					SNHG9	RPS8	TTC31
	FADS3	DUSP2	EFTUD1					SNRNP35	RPSAP52	TTC37
	FAHD1	DUSP3	EGFL8					SNTB2	RRAGD	TTLL3
	FAHD2B	DUT	EGFR					SNX25	RRAS	TUBE1
	FAHD2CP	DVL2	EGR1					SNX9	RSPH3	TUBGCP6
	FAM101B	DVL3	EGR2					SOCS2	RUFY3	TYK2
	FAM105B	DYNC1LI2	EGR3					SOCS4	RXRB	UAP1
	FAM109B	DYNLT3	EHBP1					SOGA2	SACS	UBA7
	FAM114A1	DYRK1A	EHBP1L1					SPIDR	SALL4	UFM1
	FAM118A	DYRK3	EIF3D					SPIRE1	SAMD4A	ULK2
	FAM126A	DZIP3	EIF3H					SPRY2	SC22CB-1E7.1	UNKL
	FAM127A	E2F7	EIF3K					SPRY4	SCML2	USP21
	FAM127B	E4F1	EIF3M					SPSB3	SCRN2	USP45
	FAM129B	EAF1	EIF4A1					SPTSSA	SDCCAG3	USP48
	FAM131C	ECHDC2	EIF4A2					SQLE	SEC14L2	USPL1
	FAM160B1	ECM1	EIF4A2P4					SRC	SEC23A	VAMP1
	FAM162A	ECSIT	EIF4BP3					SREBF2	SEMA4B	VAMP4
	FAM169A	EDEM1	EIF5A2					SRRM1	SENP5	VPS28
	FAM171A1	EDNRB	ELF4					SRRM2	SEPW1	VPS36
	FAM192A	EEF1A1P11	ELK4					SRSF5	SERPINB8	WASH3P
	FAM193B	EEF1A1P19	ELMO3					SS18L1	SESN1	WBP1
	FAM19A3	EEF1A1P9	ELMOD3					SSPN	SETD5-AS1	WDR13
	FAM20B	EEF1D	ELOVL1					ST3GAL3	SFN	WDR27
	FAM211B	EEF1DP1	ELOVL5					STAT5B	SGK3	WDR41
	FAM212B	EEF1DP2	ELP2					STXBP1	SGMS2	WI2-80423F1.1
	FAM216A	EFEMP1	EMB					STXBP3	SGPP2	WIPI1
	FAM227A	EFEMP2	EME2					SUGP2	SH3D19	WLS
	FAM229A	EFHD1	EMID1					SUSD3	SHC2	WRAP73
	FAM46C	EFS	EML2					TAF7	SIGIRR	WSB1
	FAM50A	EIF1B	EML3					TAL1	SIKE1	WTIP
	FAM60A	EIF2D	EML6					TAS2R10	SLC22A31	WWC2
	FAM60BP	EIF3D	ENOSF1					TBC1D16	SLC25A29	XPC
	FAM60CP	EIF3G	ENTPD4					TBL3	SLC25A35	XPOT
	FAM73A	EIF3H	ENTPD5					TDRKH	SLC29A2	XYLT2
	FAM81A	EIF3L	EOMES					TGFB2	SLC2A6	ZBTB41
	FAM84A	EIF3LP1	EP400					TGIF1	SLC30A7	ZC3H11A
	FAM84B	EIF3LP2	EPB41L4A-AS1					THAP2	SLC39A10	ZDHHC11
	FAM86A	EIF3LP3	EPB41L5					THAP9-AS1	SLC4A3	ZFAS1
	FAM86B3P	EIF4A2	EPG5					THOC6	SLC4A7	ZFC3H1
	FAM92A1	EIF4A2P4	EPGN					TM4SF19	SLC6A6	ZFYVE20
	FAM92A1P1	EIF4B	EPHA2					TMED10P2	SLC9B2	ZHX2
	FAM96B	EIF4BP6	EPHX2					TMED8	SMAD9	ZIC2
	FARP1	EIF4BP7	EPM2A					TMEM120B	SMARCC2	ZNF266
	FAS	EIF4E2	EPOR					TMEM161B-AS1	SMTN	ZNF276
	FAXC	EIF4E3	EPPK1					TMEM192	SNHG3	ZNF333
	FBL	EIF5A2	ERAP2					TMEM200B	snoU13	ZNF337
	FBXL2	ELK4	ERBB3					TMEM231	SOCS2-AS1	ZNF341
	FBXO17	ELL2	ERCC1					TMEM44	SOCS4	ZNF354A
	FBXO18	ELMO3	ERCC6					TMEM56	SPCS3	ZNF354B
	FBXO2	ELMOD2	ERLEC1					TMEM63A	SPRY2	ZNF514
	FBXO27	ELMOD3	ERMP1					TMEM65	SPSB3	ZNF555
	FBXO30	ELOVL4	ERO1LB					TMEM8B	SPTBN2	ZNF558
	FBXO44	ELP2	ERRFI1					TMEM91	SPTSSB	ZNF585A
	FBXO46	ELP5	ERVK13-1					TNFRSF13C	SQLE	ZNF589
	FBXW11	EMC2	ESYT1					TOP1MT	SREBF2	ZNF599
	FCHO2	EME1	ETFDH					TPBG	SRPK1	ZNF675
	FCHSD2	EMG1	ETNK1					TPCN1	SRRM2	ZNF699
	FDFT1	EML1	ETS1					TPST2	SRSF5	ZNF76
	FERMT2	EML2	ETV7					TPT1-AS1	SSH1	ZNF83
	FEZ1	EML6	EXD3					TRABD2A	ST3GAL3	ZP3
	FGD1	EMP2	EXOC6B					TRAF3	ST6GALNAC6
	FGD5-AS1	ENC1	EZH1					TRAF5	STARD4
	FGD6	ENDOV	F3					TRIM41	STAT5B
	FGFBP1	ENGASE	FABP6					TRIM7	STK3
	FGFR1OP	ENKD1	FAHD2A					TRIQK	STRN3
	FGFR1OP2	ENOPH1	FAHD2B					TRMT11	STXBP1
	FGFR2	ENPP1	FAHD2CP					TRMU	SUGP2
	FGFR4	ENTPD4	FAM122C					TRPC1	SUSD3
	FHL1	EOGT	FAM129A					TRPS1	SUV420H1
	FHOD1	EP400	FAM131A					TSC2	SYCP2L
	FIG4	EPB41L2	FAM132A					TSEN15	TAF4B
	FILIP1L	EPG5	FAM134C					TSKU	TAF7
	FIP1L1	EPOR	FAM156B					TSNARE1	TAPBP
	FJX1	ERCC1	FAM157C					TSPAN5	TARBP1
	FKBP1B	ERCC2	FAM160B2					TSPYL2	TBC1D25
	FKBP3	ERCC4	FAM169A					TTBK2	TDRD3
	FKBP5	EREG	FAM192A					TTC31	TFAP2A
	FKTN	ERG	FAM193B					TTC37	TFCP2L1
	FLJ27365	ERGIC2	FAM201A					TTC7B	TGFB2
	FLOT1	ERICH1	FAM206A					TTLL3	TGFBR3L
	FLYWCH1	ERO1LB	FAM20B					TUBB3	TGIF1
	FMNL1	ERRFI1	FAM211B					TUG1	THAP9-AS1
	FMNL2	ESCO2	FAM214A					TXNDC16	THBS3
	FNBP4	ESD	FAM219B					TXNIP	TIAL1
	FNIP1	ESF1	FAM229A					U47924.19	TIMM50
	FOSL2	ESYT3	FAM3A					UAP1	TMCO6
	FOXD2-AS1	ETNPPL	FAM50A					UBALD1	TMEM161B-AS1
	FOXN2	ETS2	FAM73A					UBALD2	TMEM167B
	FRA10AC1	EXOC8	FAM76B					UBE2I	TMEM168
	FRRS1	EXOSC10	FAM83A					UBE2V2	TMEM192
	FSD1	EXOSC7	FAM83B					UBN1	TMEM200B
	FSD1L	EXOSC9	FAM83H					ULK2	TMEM38A
	FST	EXTL2	FAM86B1					UNKL	TMEM41B
	FTCD	F3	FAM8A1					USP45	TMEM44
	FTL	FAF2	FAM98C					UXT	TMEM51-AS1
	FTLP3	FAHD2A	FANCL					VASN	TMEM63B
	FTSJD1	FAHD2B	FAR1					VHL	TMEM68
	FUBP1	FAHD2CP	FAS					VPS72	TMEM8B
	FUT1	FAM104B	FASTK					WDR24	TMEM91
	FUT11	FAM105B	FASTKD1					WDR27	TNFAIP3
	FXR2	FAM107B	FAU					WDR62	TNFRSF10B
	FYB	FAM109B	FBLN5					WRAP73	TOMM70A
	FZD3	FAM114A1	FBXL2					XBP1	TPCN1
	GABBR1	FAM118A	FBXL6					XPNPEP3	TPM3P9
	GABPB1-AS1	FAM134A	FBXL8					XPOT	TPT1-AS1
	GABPB2	FAM13A-AS1	FBXO22					Y_RNA	TRAF3
	GABRE	FAM156B	FBXO38					YOD1	TRAF5
	GABRP	FAM159A	FBXO44					YPEL1	TRAPPC6B
	GABRR2	FAM160B2	FBXO6					YY1	TRIM41
	GADD45A	FAM169A	FBXW4					ZBED4	TRIM8
	GADD45B	FAM171A2	FBXW7					ZBTB11	TRMT11
	GALC	FAM175B	FCHO2					ZBTB39	TRPC1
	GALNT11	FAM177A1	FCHSD1					ZBTB46	TSPYL1
	GANAB	FAM192A	FCHSD2					ZBTB5	TSPYL2
	GAREML	FAM193B	FDPS					ZBTB6	TSTD1
	GARNL3	FAM195B	FDXR					ZBTB8A	TSTD2
	GAS2L3	FAM211B	FER1L4					ZC3H11A	TTC17
	GAS5	FAM212B	FERMT1					ZC3H12A	TTC31
	GATAD2B	FAM219B	FEZF1-AS1					ZDHHC7	TTC37
	GATM	FAM21A	FGD6					ZFP36L1	TTLL3
	GBA2	FAM229A	FGF2					ZFYVE20	UAP1
	GBAS	FAM46A	FGFBP1					ZIC2	UBA2
	GBE1	FAM46B	FGFR1OP2					ZMYM1	UBA6
	GCA	FAM50A	FGFR3					ZNF22	UGCG
	GCDH	FAM65A	FHAD1					ZNF281	UGGT2
	GCFC2	FAM72A	FHIT					ZNF318	UHRF1BP1
	GCSH	FAM72B	FHL2					ZNF330	ULK2
	GDAP2	FAM73A	FIP1L1					ZNF333	UNC13B
	GDF15	FAM76A	FITM2					ZNF337	UNKL
	GDI1	FAM81A	FKTN					ZNF341	URGCP
	GDPD5	FAM83B	FLNC					ZNF354A	URI1
	GEM	FAM86DP	FLYWCH1					ZNF354B	USP45
	GEMIN8	FAM89A	FMNL3					ZNF354C	USP53
	GFOD1	FAM92A1	FN3KRP					ZNF496	VAMP2
	GFPT2	FAM92A1P1	FNBP1					ZNF529	VWDE
	GGA1	FAM96B	FNBP4					ZNF558	WBSCR22
	GGT5	FAM98B	FNDC4					ZNF585A	WDFY2
	GGT7	FANCD2	FNIP1					ZNF598	WDR11
	GJA1	FANCG	FNTA					ZNF621	WDR27
	GJC2	FARP1	FNTAP2					ZNF675	WDR5B
	GK5	FARP2	FOSB					ZNF699	WNT2B
	GKAP1	FAT1	FOSL1					ZNF76	WRAP73
	GLB1L2	FAT4	FOXA1					ZNF77	WRN
	GLDC	FBF1	FOXC1					ZNRD1	XPOT
	GLDN	FBLL1	FOXF1					ZP3	XXbac-BPGBPG55C20.2
	GLMN	FBLN1	FOXN2					ZSWIM4	YPEL5
	GLO1	FBLN5	FOXRED1						ZC3H11A
	GLRB	FBRS	FRA10AC1						ZC3H6
	GLS2	FBXL2	FRZB						ZDBF2
	GLTSCR2	FBXO17	FSCN2						ZDHHC2
	GLUD1	FBXO30	FST						ZDHHC23
	GLUD2	FBXO32	FSTL1						ZFP36
	GMEB1	FBXO36	FSTL3						ZFYVE20
	GNAI3	FBXO45	FSTL4						ZIC2
	GNAL	FCHSD1	FSTL5						ZIC5
	GNAQ	FDFT1	FTCD						ZMAT3
	GNAS	FDPSP1	FTL						ZMIZ2
	GNB2L1	FDPSP5	FUBP1						ZNF137P
	GNG12	FEM1B	FUK						ZNF333
	GNG5	FEM1C	FUOM						ZNF337
	GNG5P2	FENDRR	FUT8						ZNF341
	GNL3	FEZ2	FXR2						ZNF354A
	GNLY	FGD1	FZD4						ZNF354B
	GNPAT	FGD5-AS1	FZD6						ZNF391
	GNPDA1	FGF2	GAA						ZNF516
	GNPNAT1	FGFR1OP	GAB1						ZNF525
	GNPTAB	FGFR1OP2	GABARAPL1						ZNF558
	GNRH1	FGFR3	GABBR1						ZNF585A
	GOLGA2B	FGFRL1	GABPB2						ZNF675
	GOT1	FHL1	GABRG2						ZNF692
	GPATCH2L	FHOD1	GAD1						ZNF699
	GPBP1	FIBCD1	GADD45A						ZNF76
	GPBP1L1	FIP1L1	GADD45B						ZNF761
	GPC2	FITM2	GAK						ZNF839
	GPD1L	FLCN	GALE						ZNF91
	GPI	FLJ27365	GALK1						ZP3
	GPLD1	FLRT2	GALNT12						ZSCAN30
	GPR107	FLVCR1	GALNT3						ZSCAN32
	GPR135	FLYWCH1	GALNT5						ZYX
	GPR156	FLYWCH2	GALT
	GPR157	FN1	GAS5
	GPR176	FN3K	GAS6
	GPR180	FNDC1	GAS6-AS1
	GPR27	FNDC4	GBA2
	GPR3	FNIP1	GBAP1
	GPR63	FOPNL	GBP1
	GPR68	FOSB	GBP2
	GPR75	FOXC2	GBP3
	GPRIN2	FOXD2-AS1	GCA
	GPSM1	FOXF1	GCAT
	GPSM2	FOXJ2	GCDH
	GPX3	FOXO1	GCFC2
	GRAMD1A	FOXO3	GCLC
	GRB14	FOXS1	GCNT3
	GRB7	FRA10AC1	GDF15
	GRHL1	FRS2	GDI1
	GRINA	FST	GFI1
	GRPEL1	FSTL1	GFOD1
	GRSF1	FSTL3	GFPT1
	GS1-259H13.2	FTCD	GGA1
	GS1-358P8.4	FTLP3	GGA3
	GS1-600G8.5	FTO	GGCX
	GSAP	FTSJ1	GGNBP2
	GSE1	FUBP1	GGPS1
	GSK3B	FUK	GIGYF1
	GSTM2	FUT11	GIPR
	GSTM4	FXR1	GJB3
	GSTO2	FXYD5	GJB4
	GTF2E2	FZD7	GK5
	GTPBP1	FZD8	GLCCI1
	GUCA1B	G0S2	GLDN
	GYLTL1B	G2E3	GLI4
	H19	GAA	GLMN
	H1F0	GABARAP	GLO1
	H1FX	GABPA	GLTSCR2
	H1FX-AS1	GABPB1-AS1	GLUD1
	H6PD	GABPB2	GLUD2
	HABP4	GADD45B	GMIP
	HACE1	GAL3ST4	GMPPA
	HACL1	GAREML	GNAS
	HAGH	GAS2L1	GNB2L1
	HAGHL	GAS2L3	GNPDA2
	HAP1	GAS5	GNPNAT1
	HAPLN2	GATA2	GOLGA2
	HAS3	GBP1	GOLGA8A
	HBEGF	GBP2	GOLGA8B
	HBP1	GBP4	GOLT1B
	HCFC1R1	GCAT	GOT1
	HCG11	GCNT1	GPATCH2L
	HCP5	GDI1	GPBP1L1
	HDAC5	GDPD1	GPKOW
	HDAC9	GDPD3	GPLD1
	HDGFRP3	GEM	GPR107
	HEATR4	GEMIN2	GPR15
	HECA	GEMIN8	GPR155
	HECTD4	GFER	GPR180
	HELB	GFOD1	GPR63
	HENMT1	GGA1	GPRC5A
	HERC4	GGA3	GRAMD2
	HERPUD2	GGH	GRAMD3
	HES1	GGT1	GRB7
	HEXB	GINS1	GRHL1
	HEYL	GINS4	GRID2IP
	HHEX	GIPC3	GRIN2C
	HIAT1	GJC1	GRIN2D
	HIBADH	GK	GRIP2
	HIC1	GLB1	GRIPAP1
	HIF1A	GLI4	GRM4
	HINT3	GLP2R	GS1-251I9.4
	HIPK1	GLT8D1	GS1-259H13.2
	HIVEP1	GLTSCR2	GS1-44D20.1
	HIVEP2	GM2A	GSDMB
	HK2	GMEB1	GSK3B
	HLA-L	GMFB	GSS
	HLTF	GMPPA	GSTK1
	HMGA2	GNA13	GSTM2
	HMGCS1	GNA15	GSTM4
	HMGN3P1	GNAZ	GSTO1
	HMGN4	GNB2L1	GTF2A2
	HMGXB3	GNB3	GTF2B
	HMGXB4	GNB4	GTF3C3
	HN1L	GNB5	GTPBP1
	HNRNPA1P16	GNL2	GTPBP2
	HNRNPH1	GNPAT	GTPBP3
	HNRNPH3	GNPDA1	GTPBP4
	HNRNPU-AS1	GNPDA2	GUCA1B
	HOMER2	GNRH1	GUCY1B2
	HOOK1	GNRHR2	GUK1
	HOXA11	GOLGA3	GUSB
	HOXA11-AS	GOLGA4	GUSBP11
	HOXA9	GOLGA5	GXYLT1
	HOXB8	GOLGA7	GYLTL1B
	HOXC4	GOLT1B	H6PD
	HOXC8	GOPC	HACL1
	HPCAL4	GORASP1	HAGHL
	HPDL	GPATCH2L	HAP1
	HPRT1	GPATCH3	HAR1A
	HS2ST1	GPBP1L1	HAS3
	HSD11B2	GPC1	HBE1
	HSD17B7	GPC4	HBP1
	HSD17B7P2	GPKOW	HCN2
	HSD17B8	GPN3	HCN3
	HSF2	GPR124	HCP5
	HSP90B1	GPR156	HDAC10
	HSP90B2P	GPR157	HDAC6
	HSP90B3P	GPR176	HDAC9
	HSPA4L	GPR180	HEATR1
	HSPB1	GPR27	HEATR5B
	HSPBAP1	GPR3	HEATR6
	HTR2C	GPR56	HEPH
	HYI	GPR97	HERC2P9
	HYPK	GPRIN2	HERC3
	IARS2	GPSM1	HERC4
	ICA1	GPX7	HES4
	ICA1L	GRAMD1B	HEXB
	ICAM1	GRAMD1C	HEXDC
	ICAM5	GRINA	HGSNAT
	ICOSLG	GS1-44D20.1	HINT3
	ID3	GSDMB	HIST1H2AC
	IDH2	GSDMD	HIST2H2BE
	IDH3G	GSS	HIVEP2
	IDI1	GSTT2	HLA-A
	IER2	GTF2H2C	HLA-B
	IER3	GTPBP1	HLA-DOB
	IER5L	GTPBP3	HLA-E
	IFFO2	GUCA1B	HLA-F
	IFNAR2	GUSBP11	HLA-F-AS1
	IFNGR2	GZF1	HLA-H
	IFT122	H1F0	HLA-V
	IFT140	H1FX	HLCS
	IFT27	H1FX-AS1	HLTF
	IFT43	H2AFJ	HMBOX1
	IFT57	H2AFZ	HMGA1
	IFT81	H2AFZP3	HMGA1P1
	IGF2BP2	H6PD	HMGA1P2
	IGFALS	HABP4	HMGA1P8
	IGFBP4	HACE1	HMGCS1
	IGFBP7	HACL1	HMGN5
	IGFL4	HAGH	HMGXB3
	IGFN1	HAGHL	HMOX1
	IGIP	HAPLN3	HNF4G
	IKBKAP	HAR1A	HNRNPU-AS1
	IL11	HAS2	HOMER1
	IL13RA1	HAS2-AS1	HOOK1
	IL17RD	HAUS2	HOOK2
	IL18	HAUS4	HOXA11-AS
	IL1A	HAUS5	HOXB2
	IL1B	HAUS6P1	HOXB3
	IL1R1	HAUS8	HOXB4
	IL1RAP	HAX1	HOXB6
	IL20RA	HCFC1R1	HOXB8
	IL24	HCN2	HOXB9
	IL27RA	HDAC4	HOXB-AS1
	IL32	HDAC6	HOXD8
	IL36G	HDLBP	HRH1
	IL4R	HEATR5A	HRK
	IL7R	HECA	HS3ST1
	IL8	HERC3	hsa-mir-6723
	IL9RP3	HES4	HSD11B2
	ILDR1	HEXA	HSD17B13
	ILF3-AS1	HEXB	HSD17B7P2
	INADL	HEXDC	HSD17B8
	ING4	HHAT	HSD3B7
	INO80C	HIC2	HSF4
	INPP5E	HIGD2A	HSPA4L
	INPP5F	HIPK1	HSPG2
	INTS6	HIRIP3	HTT
	INTS8	HIVEP1	HYAL1
	IQCD	HLTF	HYI
	IQGAP1	HMG20B	HYKK
	IQSEC1	HMGB1P5	IAH1
	IQSEC2	HMGB3	ICA1
	IRAK2	HMGB3P6	ICAM5
	IRAK3	HMGCR	ID3
	IRF2BP2	HMGCS1	IDH3A
	IRF6	HMGN4	IDI1
	IRS1	HMGXB3	IDS
	IRS2	HMGXB4	IDUA
	IRX2	HMOX1	IER2
	ISOC1	HNRNPA0	IFFO2
	ITGA2	HNRNPA3	IFI16
	ITGB3	HNRNPA3P10	IGFBP3
	ITGB5	HNRNPH1	IGFBP6
	ITSN2	HNRNPH3	IGIP
	IVNS1ABP	HOMER3	IGKV1OR-2
	JAG2	HOTAIR	IGSF8
	JAK3	HOXA11-AS	IGSF9B
	JARID2	HOXB9	IKBKAP
	JAZF1	HOXC10	IKBKB
	JHDM1D	HOXC11	IKZF5
	JPH2	HOXC13	IL11RA
	JUN	HOXC5	IL13RA1
	JUNB	HOXC9	IL13RA2
	KANK3	HOXC-AS5	IL15RA
	KANSL1L	HOXD-AS1	IL17RC
	KB-431C1.4	HPS3	IL18BP
	KBTBD11	HPS4	IL18R1
	KBTBD2	HRH1	IL1R1
	KCNC4	HS3ST3B1	IL1RL1
	KCND1	hsa-mir-1199	IL1RN
	KCNG3	hsa-mir-8072	IL20RA
	KCNJ11	HSBP1	IL27RA
	KCNJ14	HSD17B1	IL33
	KCNJ2	HSD17B6	IL4R
	KCNJ2-AS1	HSD17B8	IL6ST
	KCNK15	HSD3B7	IL9RP3
	KCNK3	HSDL1	ILK
	KCNK5	HSF1	INADL
	KCNMB4	HSF2	INE1
	KCNQ4	HSPA13	ING1
	KCTD11	HSPA8	ING5
	KCTD12	HSPB8	INO80B
	KCTD5	HSPBAP1	INPP1
	KCTD6	HSPG2	INPP4A
	KCTD7	HTR2C	INPP5D
	KDM5C	HTRA1	INPP5E
	KDM6B	HUNK	INSR
	KDSR	HYAL2	INTS10
	KHNYN	HYAL3	INTS3
	KIAA0141	HYPK	INTS6
	KIAA0226	IBA57	INTU
	KIAA0226L	IBTK	IQCB1
	KIAA0368	ID1	IRF2
	KIAA0895	ID2	IRF2BP2
	KIAA0922	ID3	IRF3
	KIAA0930	IDH2	IRF6
	KIAA1024	IDI1	IRS2
	KIAA1107	IDS	IRX3
	KIAA1191	IER3IP1	ISCU
	KIAA1244	IFI27L1	IST1
	KIAA1324L	IFT122	ITCH
	KIAA1328	IFT140	ITGA7
	KIAA1407	IFT172	ITGAV
	KIAA1430	IFT20	ITGAX
	KIAA1549	IFT27	ITGB1
	KIAA1551	IFT43	ITGB1BP1
	KIAA1644	IFT57	ITGBL1
	KIAA1841	IGF1	ITPKA
	KIAA1958	IGF1R	ITSN2
	KIAA2018	IGF2BP3	IVD
	KIF13B	IGFBP4	IVNS1ABP
	KIF16B	IGFBP5	JAK3
	KIF3A	IGFBP7	JARID2
	KIF7	IGFBPL1	JHDM1D
	KIFC3	IGIP	JMJD4
	KLC1	IGSF3	JMJD7-PLA2G4B
	KLC3	IKZF4	JUN
	KLC4	IL11RA	JUNB
	KLF11	IL13RA1	KANK3
	KLF12	IL13RA2	KANSL2
	KLF7	IL17RA	KAT2A
	KLF9	IL17RB	KATNAL2
	KLHL11	IL17RC	KB-431C1.4
	KLHL15	IL1RAP	KBTBD11
	KLHL23	IL20RA	KCNC3
	KLHL24	IL27RA	KCNK1
	KLHL29	IL2RG	KCNK6
	KLHL31	IL4R	KCNK9
	KLHL36	IL6R	KCNN4
	KLHL42	IL8	KCP
	KLHL5	ILF3	KCTD12
	KLHL8	ILF3-AS1	KCTD13
	KLHL9	ILVBL	KCTD15
	KLRG2	IMPA1	KCTD20
	KNTC1	IMPAD1	KCTD9
	KPNA5	ING5	KDELR3
	KRBA1	INHA	KDM5C
	KREMEN2	INPP5E	KDM6A
	KRT16P2	INSIG1	KDM6B
	KRT7	INTS2	KDSR
	KRT75	INTS8	KHNYN
	KRT80	IPP	KIAA0040
	KRT81	IQCG	KIAA0141
	KRT86	IQGAP2	KIAA0226
	KRTCAP3	IQGAP3	KIAA0232
	KTN1-AS1	IQSEC1	KIAA0247
	KYNU	IRF2BP2	KIAA0430
	L3MBTL1	IRGQ	KIAA0513
	LA16c-380H5.5	IRS1	KIAA0895L
	LACC1	IRX2	KIAA1024
	LACTB	IRX5	KIAA1147
	LAMA1	ITGA1	KIAA1191
	LAMB1	ITGB1	KIAA1211L
	LAMTOR5	ITGB3BP	KIAA1244
	LARP1B	ITPR1	KIAA1468
	LARP6	ITPRIPL2	KIAA1551
	LARS	JAG1	KIAA1731
	LBX2-AS1	JAM2	KIAA1984
	LCOR	JDP2	KIF12
	LCORL	JMJD7-PLA2G4B	KIFC2
	LDOC1	JMJD8	KIRREL2
	LENG8	JOSD1	KLC1
	LENG8-AS1	JPH1	KLC4
	LEPROT	JRK	KLF11
	LGALS1	JUN	KLF12
	LHPP	KANK1	KLF14
	LIF	KANK2	KLF5
	LIG3	KANK3	KLF6
	LIG4	KANSL1L	KLF9
	LIN7C	KANSL2	KLHL12
	LINC00086	KAT2A	KLHL15
	LINC00319	KAT2B	KLHL17
	LINC00472	KAT8	KLHL2
	LINC00525	KATNAL1	KLHL29
	LINC00592	KATNBL1	KLHL36
	LINC00634	KB-1460A1.5	KLHL8
	LINC00641	KBTBD7	KLHL9
	LINC00883	KCNA7	KLK10
	LINC00887	KCNAB2	KLK11
	LINC00894	KCNG1	KLK14
	LINC00899	KCNH3	KLK5
	LINC00963	KCNJ12	KLK8
	LINC00984	KCTD13	KMT2E
	LIPT1	KCTD15	KNOP1
	LITAF	KCTD6	KPNA1
	LIX1L	KDELC1	KPNA4
	LL0XNC01-250H12.3	KDELR3	KPNA5
	LL0XNC01-7P3.1	KHNYN	KPTN
	LNP1	KIAA0040	KREMEN2
	LONP1	KIAA0141	KRI1
	LONRF1	KIAA0247	KRT10
	LONRF3	KIAA0430	KRT12
	LOXL2	KIAA0556	KRT13
	LPAR1	KIAA0753	KRT14
	LPAR3	KIAA0895L	KRT15
	LPAR6	KIAA0930	KRT16
	LPGAT1	KIAA1024	KRT16P2
	LPHN1	KIAA1109	KRT19
	LPHN2	KIAA1143	KRT20
	LPIN1	KIAA1551	KRT23
	LRCH3	KIAA1704	KRT31
	LRIG1	KIAA1984	KRT32
	LRIG2	KIAA2022	KRT34
	LRP12	KIF14	KRT39
	LRP3	KIF18B	KRT4
	LRP5	KIF21B	KRT6A
	LRP8	KIF22	KRT81
	LRRC14	KIF26A	KRT9
	LRRC23	KIF5B	KRTAP1-1
	LRRC28	KIF7	KRTAP1-3
	LRRC39	KIF9-AS1	KRTAP2-3
	LRRC56	KIFC3	KRTAP2-4
	LRRC58	KLC4	KRTAP3-1
	LRRC8B	KLF11	KRTAP3-2
	LRRC8E	KLF13	KRTAP4-12
	LRRIQ3	KLF17	KRTAP5-AS1
	LSM11	KLF2	L3HYPDH
	LSM14A	KLF7	LACC1
	LSR	KLHL11	LAMC1
	LTB	KLHL12	LAMC3
	LTBP2	KLHL15	LARP1B
	LTBP4	KLHL17	LATS2
	LYN	KLHL24	LBX2-AS1
	LYPD6B	KLHL28	LCN12
	LYRM4	KLHL36	LENG1
	LYST	KLHL42	LENG8
	LZTS3	KPNA6	LENG8-AS1
	MACROD1	KRAS	LENG9
	MAFF	KREMEN1	LEPR
	MAGI2	KRI1	LETMD1
	MAGI3	KRT14	LGMN
	MAL2	KRT7	LGR4
	MAN2A2	KRT81	LHPP
	MANEA-AS1	KRT86	LIG3
	MANF	KYNU	LIG4
	MAP3K10	L3HYPDH	LIMCH1
	MAP3K5	LAMB2	LIN37
	MAP3K8	LAMC3	LIN7B
	MAP3K9	LAMP2	LIN7C
	MAP7D3	LAMTOR5	LINC00086
	MAPK13	LARP1B	LINC00173
	MAPK1IP1L	LARP6	LINC00202-1
	MAPK8	LARP7	LINC00342
	MAPK8IP1	LAS1L	LINC00493
	MAPKAPK2	LATS1	LINC00520
	MAPKAPK5-AS1	LATS2	LINC00641
	MARCH6	LAYN	LINC00657
	MARCH9	LBX2-AS1	LINC00659
	MAST2	LCA5	LINC00704
	MAST4	LCAT	LINC00886
	MATK	LCORL	LINC00887
	MBNL2	LDLR	LINC00969
	MBP	LDLRAP1	LIPE-AS1
	MCF2L2	LEPR	LMBR1L
	MCOLN2	LEPRE1	LMF1
	MCOLN3	LEPREL2	LMF2
	MCTP1	LGALSL	LMO2
	MDM4	LGI4	LONP2
	ME1	LGMN	LONRF1
	MED30	LGMNP1	LPAR1
	MED7	LGSN	LPCAT4
	MEGF6	LHX2	LRCH1
	MEMO1P1	LHX5	LRG1
	MESP1	LIG3	LRIG2
	MET	LIMA1	LRIG3
	METAP1	LIN37	LRP10
	METRN	LIN52	LRP8
	METTL15	LIN9	LRRC14
	METTL21B	LINC00163	LRRC57
	METTL22	LINC00202-1	LRRC8E
	METTL2B	LINC00205	LRRK1
	MEX3B	LINC00304	LRSAM1
	MFF	LINC00313	LSM11
	MFGE8	LINC00339	LTB
	MFHAS1	LINC00342	LTBP4
	MFNG	LINC00393	LUC7L3
	MFSD10	LINC00601	LYPD5
	MFSD2A	LINC00641	LYPD6B
	MGAT1	LINC00649	LYPLA1
	MGAT4B	LINC00689	LYPLAL1
	MGC20647	LINC00882	LYRM7
	MGEA5	LINC00883	LYST
	MGST1	LINC00887	LZTR1
	MIA3	LINC00926	LZTS3
	MIB1	LINC00936	MACROD1
	MICAL2	LINC00968	MAFF
	MICALCL	LINC00969	MAFG
	MILR1	LIX1L	MAFK
	MIPOL1	LL0XNC01-7P3.1	MAGEA2
	MIR17HG	LL22NC03-80A10.6	MAGED2
	MIR181A2HG	LLGL1	MAL2
	MIR186	LMAN1	MALL
	MIR210HG	LMCD1	MAML3
	MIR4426	LMO4	MAN1B1
	MIR4453	LNP1	MAN2A1
	MIR4458	LONRF1	MAN2A2
	MIR4519	LOXL2	MAN2B1
	MIR4712	LPAR2	MAN2C1
	MIR600HG	LPCAT4	MAOB
	MIR93	LPGAT1	MAP1LC3B
	MIRLET7D	LPHN1	MAP1LC3B2
	MKL1	LPIN2	MAP2K7
	MKLN1	LRAT	MAP3K10
	MLF1	LRIG3	MAP3K5
	MLF2	LRP1	MAP3K6
	MLH3	LRP12	MAP7D3
	MLK4	LRP8	MAPK11
	MLLT4	LRRC14	MAPK12
	MLLT6	LRRC23	MAPKBP1
	MLST8	LRRC3DN	MAST2
	MLTK	LRRC48	MAST4
	MLXIP	LRRC57	MAST4-AS1
	MLXIPL	LRRC8E	MAT1A
	MMP15	LRRN2	MAT2A
	MMRN2	LRSAM1	MBD4
	MOAP1	LSM11	MBIP
	MOGS	LSM14B	MBL1P
	MOK	LSM7	MBOAT1
	MON1B	LSMD1	MBOAT2
	MORF4L2-AS1	LTB4R	MC1R
	MORN4	LTBP2	MCAM
	MOSPD2	LUC7L	MCEE
	MOV10	LYPD6	MCIDAS
	MPLKIP	LYRM7	MCL1
	MPP6	LYSMD1	MCOLN2
	MRPL28	LYSMD3	MCPH1
	MRPL4	LZTR1	MDFI
	MRPL42	MACROD1	MDGA1
	MRPL46	MAD2L1	MDM4
	MRPS18B	MAD2L2	MECR
	MRS2	MAF	MED12L
	MSANTD3	MAFA	MED15
	MSANTD4	MAFF	MED23
	MSC	MAFG	MEF2A
	MSL2	MAFK	MEF2D
	MSMO1	MAGED2	MEGF11
	MSRB3	MALT1	MEGF6
	MSS51	MAN1C1	METTL23
	MT1F	MAN2A1	METTL3
	MT1XP1	MAN2B1	METTL5
	MT2A	MAN2C1	MFAP3L
	MT2P1	MANEA	MFI2
	MTERFD3	MAP1A	MFI2-AS1
	MTHFD1L	MAP1LC3A	MFN1
	MTL5	MAP2	MFNG
	MTMR11	MAP2K2	MFSD10
	MTMR14	MAP2K3	MFSD8
	MTMR3	MAP2K6	MGEA5
	MTSS1	MAP3K12	MGLL
	MTUS1	MAP3K14-AS1	MGST1
	MTX3	MAP3K6	MIA3
	MUC2	MAP6D1	MIB2
	MUS81	MAP7	MICAL2
	MVD	MAPK12	MICALCL
	MXI1	MAPK3	MICALL2
	MYB	MAPK8	MID1IP1
	MYBBP1A	MAPK9	MID2
	MYC	MAPKAPK5-AS1	MIER3
	MYEF2	MAPT	MIF4GD
	MYH3	MARC1	MIIP
	MYL12B	MARK1	MINK1
	MYO1D	MARK2P12	MIPOL1
	MYO6	MARS	MIR221
	MYOM1	MARVELD1	MIR22HG
	MYPN	MAST3	MIR24-2
	MYRF	MATR3	MIR3916
	MZF1	MBD1	MIR4426
	N4BP3	MBD3	MIR4697
	NAB2	MC1R	MIR600HG
	NACA	MCEE	MITD1
	NADK2	MCL1	MLLT4
	NAE1	MCM8	MLLT6
	NAF1	MCOLN1	MLX
	NAGS	MCTP1	MMAB
	NALCN	MCTP2	MMADHC
	NANP	MDM1	MMP1
	NAP1L1	MDM4	MMP14
	NAP1L1P1	ME1	MMP28
	NAT10	MECR	MMP7
	NAT6	MED1	MNF1
	NAT8L	MED12	MNS1
	NAV2	MED18	MNT
	NBEAP1	MED21	MOAP1
	NBPF13P	MED23	MOB1B
	NBPF14	MED24	MOB3C
	NBPF15	MED4	MOGS
	NBPF3	MEF2D	MORN4
	NBPF9	MEIOB	MOSPD2
	NCBP2	MEIS3P2	MOV10
	NCBP2-AS2	MESP2	MPI
	NCOA7	METRN	MPND
	NCR3LG1	METTL14	MPP3
	NCS1	METTL18	MPP5
	NDEL1	METTL21D	MPV17
	NDRG1	METTL22	MR1
	NDUFAF2	METTL4	MRI1
	NDUFAF3	MEX3B	MROH1
	NDUFAF7	MFAP3	MRPL38
	NDUFB4	MFF	MRPL53
	NDUFS2	MFGE8	MRPL55
	NDUFS5	MFI2-AS1	MRPS15
	NDUFV2	MFSD12	MRPS25
	NEDD4	MGAT1	MRPS5
	NEDD9	MIA3	MSMO1
	NEIL2	MIB1	MSN
	NEK6	MICAL1	MSNP1
	NELFE	MICALL2	MSRB2
	NEURL	MID1IP1	MSS51
	NEURL3	MIIP	MST1P2
	NEUROG2	MILR1	MSTN
	NF2	MIR205HG	MTAP
	NFAM1	MIR24-2	MTATP6P1
	NFATC4	MIR4458	MT-ATP8
	NFE2L3	MIR4519	MTCH1
	NFIB	MIR4720	MTERFD3
	NFKB1	MIR503HG	MTFR1L
	NFKB2	MIR600HG	MTMR3
	NFKBIA	MIR647	MT-ND3
	NFKBIB	MIS12	MTRR
	NFKBID	MKNK2	MUC16
	NFKBIE	MKRN2	MUM1
	NGFR	MLH3	MUS81
	NGRN	MLLT11	MUSK
	NHP2	MLLT4	MUT
	NHP2L1	MLLT6	MVP
	NHP2P1	MLST8	MXD1
	NIN	MMAB	MXD4
	NINJ1	MMACHC	MYBBP1A
	NINL	MMP14	MYH14
	NIPA1	MMP15	MYH3
	NIPAL2	MMRN2	MYL12A
	NIPAL4	MNF1	MYL12B
	NIPSNAP1	MOB1B	MYL2
	NIPSNAP3A	MOCOS	MYL6
	NIT2	MON1B	MYLK4
	NKD2	MORF4L1	MYO15B
	NKTR	MORF4L1P1	MYO19
	NKX1-2	MORF4L2	MYO6
	NKX2-1	MORN4	MYO9A
	NKX2-5	MOSPD2	MYOF
	NKX2-8	MPG	MYOM1
	NLGN2	MPHOSPH6	MYPN
	NLK	MPND	MYSM1
	NLN	MPV17L2	MYT1
	NLRP1	MRAS	MZF1
	NME3	MRC2	N4BP2L2
	NME4	MRI1	N4BP3
	NMNAT3	MROH1	NAA10
	NMT2	MROH6	NAA25
	NMU	MRPL38	NAA40
	NNT	MRPL39	NAB1
	NOB1	MRPL46	NABP1
	NOL12	MRPL55	NACA3P
	NOTCH2	MRPS15	NADSYN1
	NOTCH2NL	MRPS18B	NAGK
	NPDC1	MRPS27	NANP
	NPHP3	MRPS36	NAPG
	NPR1	MSANTD4	NAPRT1
	NPW	MSC	NARS
	NQO1	MSI2	NAT6
	NR1H3	MSL1	NAT9
	NR2C1	MSLN	NBEAL2
	NR4A1	MSMO1	NBN
	NRAS	MSTO2P	NBPF10
	NRBP2	MSX1	NBPF14
	NRCAM	MT1F	NBPF15
	NREP	MT2A	NBR1
	NRXN2	MT2P1	NCBP2
	NSMAF	MTBP	NCDN
	NSUN5P1	MT-CO2	NCF2
	NSUN7	MTERFD3	NCOA2
	NT5DC3	MTFMT	NCOR1
	NT5M	MTHFD2	NCR3LG1
	NTN5	MTMR11	NDEL1
	NUAK2	MTMR3	NDFIP1
	NUBPL	MTMR9	NDFIP2
	NUCB2	MT-ND5	NDST2
	NUDCD2	MTPAP	NDUFA1
	NUDT12	MTR	NDUFA3
	NUDT14	MTRF1	NDUFA4
	NUDT19	MTSS1	NDUFAF3
	NUDT3	MTSS1L	NDUFAF7
	NUFIP2	MTX1	NDUFB1
	NUMA1	MTX3	NDUFB2
	NUMBL	MUS81	NDUFB5
	NUP210	MUSTN1	NDUFB8
	NUP62CL	MVD	NDUFS1
	NUP93	MVK	NDUFS2
	NUPR1	MXD3	NDUFS8
	NXPE3	MYEOV2	NDUFV1
	NYAP1	MYLK	NDUFV2
	OAT	MYO5B	NEAT1
	OBSCN	MYO9A	NECAB3
	OCLN	MYOM1	NECAP1
	OCRL	MYSM1	NEDD4
	ODF2	MZT1	NEIL1
	OFD1	N4BP2L2	NEK10
	OGDH	N4BP3	NEK6
	OGDHL	NAE1	NEK7
	OGFRL1	NAGA	NELFE
	OGG1	NAGLU	NEURL
	OGT	NANP	NFATC2IP
	OLFM2	NAP1L1	NFKB2
	OLR1	NAPRT1	NFKBID
	OMA1	NARFL	NFKBIZ
	OPA3	NAT6	NFRKB
	OPLAH	NAT8L	NGLY1
	ORAI2	NAV2	NICN1
	OSBP2	NCAPH2	NIPA1
	OSBPL2	NCKAP5	NIPAL2
	OSER1	NCR3LG1	NIPSNAP3A
	OSGEPL1	NDE1	NISCH
	OSGIN2	NDEL1	NIT1
	OSMR	NDFIP1	NIT2
	OTUB2	NDUFA10	NKTR
	OTUD1	NDUFA11	NLGN3
	OTUD3	NDUFA4L2	NLRP1
	OVGP1	NDUFA6-AS1	NME1-NME2
	OXSR1	NDUFB4	NME3
	P2RX4	NDUFS4	NOC3L
	P2RX5	NDUFS5	NOL3
	P4HA1	NDUFS6	NOTCH2
	P4HA2	NDUFS7	NOTCH3
	P4HTM	NECAP1	NOXA1
	PA2G4	NEK2	NPC1
	PA2G4P4	NEK2P4	NPDC1
	PAAF1	NEK4	NPEPL1
	PABPC4L	NEK7	NPHP4
	PACS2	NEMF	NPLOC4
	PACSIN1	NES	NPNT
	PADI2	NEURL1B	NPRL2
	PAIP2	NEUROG2	NR2C1
	PAN2	NF2	NR3C2
	PANK3	NFATC1	NR4A1
	PANK4	NFATC2	NR4A2
	PAQR3	NFATC3	NR5A2
	PAQR5	NFIX	NRBP2
	PARM1	NFKBIZ	NRD1
	PAWR	NGEF	NRG1
	PAX9	NGLY1	NRP2
	PC	NID1	NSUN5
	PCBD1	NINJ2	NSUN5P1
	PCCA	NIPA1	NSUN5P2
	PCCB	NISCH	NT5M
	PCED1A	NKIRAS1	NTN4
	PCGF1	NKTR	NTN5
	PCID2	NKX1-2	NTPCR
	PCK2	NKX3-2	NTSR1
	PCNP	NKX6-1	NUCB1
	PCNPP3	NLGN2	NUDT3
	PCNX	NLGN3	NUMBL
	PCOLCE2	NME6	NUP50
	PCSK4	NOG	NUP85
	PCSK9	NOL12	OBSCN
	PDCD11	NOSIP	OBSL1
	PDCD2L	NOTO	OCEL1
	PDCD5	NOTUM	OCRL
	PDDC1	NOV	OFD1
	PDE10A	NPC1	OFD1P17
	PDE3B	NPC2	OGDH
	PDE4DIP	NPEPL1	OGDHL
	PDE7A	NPHP4	OGFOD2
	PDE8A	NPIPA1	OGT
	PDGFB	NPR1	OIP5-AS1
	PDHA1	NPR3	OLFM2
	PDHX	NPRL2	OLFML3
	PDIA2	NPTX1	ONECUT3
	PDIA5	NPTXR	OPLAH
	PDK1	NPW	OPN3
	PDK3	NPY4R	OPTN
	PDP1	NR2C2AP	ORMDL1
	PDP2	NR2F2	ORMDL2
	PDZK1IP1	NR4A1	OSBP
	PEX11A	NR4A2	OSBPL6
	PEX13	NR4A3	OSER1
	PEX5	NRAS	OSGIN2
	PFDN2	NRBP2	OSMR
	PFKFB2	NRGN	OTUD5
	PFKM	NRTN	OTX1
	PGM3	NSMAF	OVGP1
	PHF10	NSMCE2	OVOL1
	PHF13	NSUN4	P4HTM
	PHF21B	NSUN7	PABPC1L
	PHF7	NT5DC2	PACS2
	PHGDH	NT5DC3	PAK1
	PHKA2	NT5M	PAM16
	PHLDA1	NTHL1	PAN2
	PHLDA2	NTN4	PAN3
	PHLDB2	NTN5	PANK4
	PHLPP2	NUAK1	PAPSS2
	PHTF1	NUDCD2	PAQR8
	PHYKPL	NUDT11	PARM1
	PI15	NUDT15	PARP2
	PIAS3	NUDT16	PARP8
	PIGA	NUDT17	PASK
	PIGL	NUDT6	PATL2
	PIGZ	NUFIP2	PAXBP1
	PIK3C2A	NUP107	PBX2
	PILRA	NUP37	PBX2P1
	PIM3	NUP43	PCBP3
	PIP5KL1	NUP85	PCCB
	PIPOX	NUPR1	PCDHB14
	PISD	NUSAP1	PCED1A
	PITPNM2	NXPE3	PCGF1
	PKD1	OBSCN	PCGF3
	PKP4	OCEL1	PCID2
	PLA2G12A	OCRL	PCMTD1
	PLAG1	ODF2	PCMTD2
	PLAU	OGFOD2	PCSK6
	PLCG1	OGFOD3	PDCD11
	PLD3	OGFRL1	PDCD4
	PLD6	OIP5-AS1	PDCD7
	PLEKHA6	OLFML2A	PDDC1
	PLEKHA8	ORAI1	PDE4DIP
	PLEKHF1	OSBPL1A	PDE6D
	PLEKHG2	OSBPL6	PDE8A
	PLEKHG4	OSBPL8	PDGFA
	PLEKHH1	OSGEPL1	PDHB
	PLEKHO1	OSGIN1	PDIA5
	PLIN2	OSGIN2	PDLIM3
	PLK2	OSTC	PDLIM5
	PLK3	OSTCP5	PDLIM7
	PLLP	OSTM1	PEAR1
	PLOD2	OTUD3	PELP1
	PLRG1	OTX1	PEX1
	PLTP	OVGP1	PEX19
	PLXND1	OXR1	PEX5
	PM20D2	OXTR	PEX6
	PMP22	P2RX4	PFAS
	PMPCA	P2RX7	PFDN5
	PNISR	P4HTM	PFDN6
	PNMA1	PACS2	PFKFB2
	PNN	PACSIN2	PGAP1
	PNO1	PALLD	PGM3
	PNPLA5	PALM	PGPEP1
	PNPLA6	PALM3	PHF1
	PNRC1	PAN2	PHF10
	POC1B	PANK3	PHF11
	PODXL2	PANK4	PHF2
	POGZ	PAPD7	PHF3
	POLD4	PAPLN	PHF7
	POLG	PAQR3	PHF8
	POLG2	PAQR6	PHKA1
	POLR3D	PARD6G	PHKA2
	POLR3G	PARP2	PHLDB3
	POLR3GL	PATL2	PHPT1
	POM121	PBX4	PHYKPL
	POMGNT1	PCBP3	PI4KB
	POPDC3	PCBP4	PIAS3
	POU6F1	PCED1A	PIDD
	PPAPDC1B	PCED1B	PIEZO1
	PPARG	PCGF3	PIGL
	PPFIA4	PCID2	PIK3CB
	PPFIBP1	PCIF1	PIK3IP1
	PPID	PCK2	PIKFYVE
	PPIL6	PCMTD1	PILRB
	PPM1A	PCNXL4	PINK1
	PPM1E	PCSK9	PIP5KL1
	PPM1J	PCYOX1L	PISD
	PPME1	PDCD6IP	PITRM1
	PPP1R12B	PDCD7	PITX1
	PPP1R13L	PDE1A	PLA2G12A
	PPP1R15A	PDE4A	PLA2G4C
	PPP1R15B	PDE4D	PLA2G6
	PPP1R32	PDE4DIP	PLAT
	PPP1R35	PDE6D	PLAU
	PPP1R3B	PDE8A	PLAUR
	PPP1R3E	PDE8B	PLCB3
	PPP1R3G	PDE9A	PLCB4
	PPP2R2C	PDIA5	PLCE1
	PPP2R3C	PDLIM7	PLCG1
	PPP2R5C	PDP1	PLEKHA1
	PPP3CA	PDP2	PLEKHA6
	PPP4R1L	PDPR	PLEKHG5
	PPP4R4	PEAK1	PLEKHH1
	PPRC1	PELP1	PLEKHH2
	PRDM15	PENK	PLEKHH3
	PRDM5	PER1	PLEKHM1P
	PRDM8	PET100	PLEKHN1
	PRDX4	PEX11A	PLIN5
	PRELID2	PFAS	PLK1S1
	PRKAA2	PFDN2	PLK2
	PRKAG2	PFDN4	PLK3
	PRKAR2B	PFKFB2	PLXNA3
	PRKCSH	PGAP3	PMAIP1
	PRKD1	PGM3	PMS1
	PRKD3	PGP	PNISR
	PRMT1	PGRMC2	PNKP
	PRMT3	PHACTR2	PNN
	PRNP	PHC1	PNP
	PRORSD1P	PHC1P1	PNPLA2
	PROSER2	PHF1	PNPLA3
	PRPF38B	PHF11	PNRC1
	PRPF39	PHF13	POLB
	PRR14L	PHF20	POLD3
	PRR3	PHF6	POLD4
	PRR7-AS1	PHF7	POLG
	PRRC2A	PHGDH	POLG2
	PRSS12	PHKA2	POLH
	PRSS21	PHKG2	POLL
	PRX	PHLDA1	POLR2G
	PSD3	PHLDB2	POLR3G
	PSMG4	PHYHIP	POLR3GL
	PSRC1	PHYKPL	POMGNT1
	PTAFR	PI4KA	POPDC3
	PTAR1	PI4KAP1	PORCN
	PTDSS2	PI4KAP2	POT1
	PTGFRN	PIAS3	POU6F1
	PTGS1	PIAS4	PPA2
	PTGS2	PID1	PPAP2B
	PTMS	PIDD	PPAPDC1B
	PTOV1	PIEZO1	PPARA
	PTP4A1	PIF1	PPFIA3
	PTP4A3	PIGK	PPIAP29
	PTPDC1	PIGL	PPIG
	PTPLA	PIGU	PPIP5K1
	PTPN12	PIGZ	PPM1A
	PTPN2	PIK3R1	PPM1J
	PTPN21	PIK3R4	PPM1K
	PTPRE	PIM3	PPOX
	PTPRF	PIP5K1C	PPP1R12C
	PTRHD1	PIPOX	PPP1R15A
	PTTG1	PIR	PPP1R32
	PTTG3P	PITPNC1	PPP1R35
	PUS7	PITPNM2	PPP1R3E
	PVR	PJA2	PPP1R9A
	PWWP2A	PKD1	PPP2R2A
	PYCR2	PKD1P6	PPP2R2C
	PYGL	PKN3	PPP2R3B
	PYGO1	PLBD2	PPP2R5B
	QPCTL	PLCB2	PPP4R1L
	QRICH1	PLCD1	PPP6R2
	QTRTD1	PLCG1	PPT2
	RAB11FIP3	PLCG2	PPTC7
	RAB17	PLD6	PRDM1
	RAB31	PLEC	PRDM10
	RAB32	PLEK2	PRDM15
	RAB3B	PLEKHA2	PRICKLE3
	RAB3D	PLEKHA5	PRICKLE4
	RAB3IL1	PLEKHF1	PRKAA2
	RAB3IP	PLEKHG2	PRKAB2
	RAD18	PLEKHG4	PRKCI
	RAD54L2	PLEKHH2	PRKD3
	RAI14	PLEKHN1	PRKRIP1
	RALA	PLEKHO1	PRMT10
	RALGPS1	PLEKHO2	PROCR
	RANGAP1	PLGRKT	PROM1
	RAP1A	PLK1S1	PROS1
	RAP2C	PLLP	PROSER2
	RAPGEF3	PLS3	PRPF39
	RAPH1	PLSCR1	PRPF4B
	RARRES1	PLSCR4	PRR7-AS1
	RASA1	PLXND1	PRRC2A
	RASA2	PM20D2	PRRC2B
	RASAL2	PMAIP1	PRRG1
	RASAL2-AS1	PMF1	PRRT2
	RASD2	PMFBP1	PRRT4
	RASGEF1A	PNISR	PRSS3
	RASGRP2	PNN	PRX
	RASSF3	PNPLA3	PSEN1
	RBKS	PNPLA6	PSMB9
	RBL2	POC1A	PSME1
	RBM11	PODNL1	PSME2
	RBM12	POFUT2	PSMG4
	RBM12B	POGZ	PSTK
	RBM15	POLB	PSTPIP2
	RBM24	POLD3	PTAR1
	RBM25	POLDIP3	PTCD3
	RBM26	POLG	PTGR1
	RBM28	POLR2C	PTOV1
	RBM48	POLR2M	PTP4A1
	RBMXL1	POLR3D	PTP4A3
	RBP1	POLR3G	PTPDC1
	RBPJ	POLR3GL	PTPN18
	RBPMS2	POMGNT1	PTPN21
	RCCD1	POU6F1	PTPRS
	RDH11	PPARA	PTRH1
	REEP2	PPIH	PTS
	RELB	PPIHP1	PVRL4
	REPIN1	PPIL4	PXDC1
	REST	PPM1F	PYGL
	RFK	PPM1H	QARS
	RFPL3S	PPM1K	QPCTL
	RGCC	PPM1M	QSOX2
	RGL3	PPOX	QTRT1
	RGS11	PPP1R12A	R3HDM2
	RHBDF2	PPP1R15A	RAB25
	RHCG	PPP1R15B	RAB27A
	RHOBTB1	PPP1R2	RAB27B
	RHOBTB3	PPP1R32	RAB2B
	RHOQ	PPP1R7	RAB40B
	RHOQP3	PPP2R3B	RAB5B
	RHOT2	PPP2R3C	RAB6B
	RICTOR	PPP2R5D	RABGAP1
	RILP	PPP3CA	RABGAP1L
	RILPL1	PPP3CB	RABGGTA
	RIMKLB	PPP4R1L	RABGGTB
	RIMS3	PPT1	RABL2A
	RIN1	PPWD1	RAD51-AS1
	RIPK2	PRC1	RAD9A
	RLN1	PRDM15	RALGPS2
	RMND5B	PRDM6	RANBP17
	RN7SL381P	PRDM8	RANBP6
	RN7SL737P	PRDX4	RANBP9
	RND3	PREX1	RAPGEF5
	RNF10	PRIMA1	RASA2
	RNF112	PRKAB2	RASAL2
	RNF145	PRKCD	RASGEF1C
	RNF157	PRKD1	RASL10A
	RNF169	PRKX	RASSF1
	RNF19A	PRMT7	RASSF7
	RNF215	PRNP	RB1CC1
	RNF216	PROCA1	RBL2
	RNF217	PROS1	RBM25
	RNF44	PRPF38A	RBM39
	RNFT2	PRPF38B	RBM5
	RNPC3	PRPF40B	RBMS1
	RNPS1	PRPF6	RCCD1
	RNPS1P1	PRPF8	RCHY1
	RP11-1020A11.1	PRPH	RCOR1
	RP11-1038A11.1	PRPS2	RDH10
	RP11-108K14.4	PRPSAP1	RDH11
	RP11-11N5.1	PRRC1	RDH16
	RP11-121C2.2	PRRG1	RECQL5
	RP11-122C9.1	PRRT2	REEP3
	RP11-122K13.12	PRRX2	RELA
	RP11-123J14.2	PRSS27	RELB
	RP11-1277A3.2	PRSS53	RELL2
	RP11-132A1.4	PRX	REN
	RP11-137H2.6	PSIP1	RET
	RP11-137J7.3	PSMD7	REXO1
	RP11-141J13.4	PSME1	RFNG
	RP11-142I20.1	PSMG1	RFTN1
	RP11-145F16.2	PSORS1C3	RFX5
	RP11-148B18.3	PSPN	RGL2
	RP11-148B18.4	PTAR1	RGL3
	RP11-156E6.1	PTCH2	RGP1
	RP11-156E8.1	PTGS2	RGS2
	RP11-158H5.7	PTK7	RGS20
	RP11-158K1.3	PTMS	RGS6
	RP11-159C21.4	PTOV1	RHBDF1
	RP11-15N24.4	PTP4A1	RHBDF2
	RP11-166O4.5	PTP4A1P7	RHBDL1
	RP11-169K16.8	PTPDC1	RHOBTB1
	RP11-175P13.3	PTPN14	RHOF
	RP11-177C12.1	PTPN2	RHOT2
	RP11-18H7.1	PTPN21	RIC8A
	RP11-195F19.9	PTPN23	RICTOR
	RP11-196G18.22	PTPRA	RILPL1
	RP11-196I18.3	PTPRQ	RIN1
	RP11-199F11.2	PTPRS	RINT1
	RP11-214K3.20	PTTG1	RIOK1
	RP11-216F19.2	PTTG3P	RIOK3
	RP11-218M22.1	PVRL3	RIPK1
	RP11-21L23.2	PVRL3-AS1	RIPK2
	RP11-220I1.1	PXDC1	RMND5B
	RP11-221N13.3	PXN-AS1	RN7SKP173
	RP11-230B22.1	PYCR1	RN7SKP97
	RP11-234A1.1	PYCR2	RNASE1
	RP11-234N17.1	PYGO1	RNASEH2C
	RP11-24B19.3	QARS	RND3
	RP11-253E3.3	QKI	RNF123
	RP11-254F7.2	QRICH1	RNF125
	RP11-255B23.1	QSOX2	RNF128
	RP11-255B23.4	QTRT1	RNF14
	RP11-25K19.1	QTRTD1	RNF152
	RP11-278C7.1	R3HDM2	RNF168
	RP11-281O15.7	R3HDM4	RNF182
	RP11-285F7.2	RAB11B	RNF19B
	RP11-290F20.2	RAB11FIP3	RNF207
	RP11-2B6.2	RAB12	RNF215
	RP11-304L19.5	RAB18	RNF216
	RP11-31F15.1	RAB22A	RNFT1
	RP11-320M16.2	RAB23	RNPC3
	RP11-321A17.3	RAB24	RNPEPL1
	RP11-325F22.3	RAB27A	RNU1-103P
	RP11-325K4.3	RAB27B	ROBO3
	RP11-325P15.1	RAB28	RP1-102K2.6
	RP11-32B5.7	RAB2B	RP11-1038A11.1
	RP11-33B1.1	RAB33B	RP11-108K14.4
	RP11-341G23.4	RAB3D	RP11-112J1.1
	RP11-342K6.1	RAB40C	RP11-114H7.1
	RP11-343H5.4	RAB42	RP11-115C21.2
	RP11-345P4.9	RAB7A	RP11-115D19.1
	RP11-346D6.6	RAB7L1	RP11-11N9.4
	RP11-356B19.11	RAB9A	RP11-122C9.1
	RP11-366H4.1	RABL2A	RP11-1299A16.3
	RP11-367G18.2	RABL2B	RP11-12M9.3
	RP11-36C20.1	RAD1	RP11-13A1.1
	RP11-370B11.1	RAD21	RP11-153M7.1
	RP11-372E1.1	RAD23A	RP11-156E8.1
	RP11-379B18.5	RAD51AP1	RP11-159C21.4
	RP11-379F4.4	RAD51-AS1	RP11-159D12.2
	RP11-380G5.3	RAD54B	RP11-161M6.2
	RP11-383H13.1	RAE1	RP11-169K16.8
	RP11-383J24.5	RAF1	RP11-17A4.1
	RP11-389O22.1	RALGPS1	RP11-180O5.2
	RP11-390F4.6	RAMP2-AS1	RP11-18I14.10
	RP11-390P2.4	RANBP3L	RP11-196G18.22
	RP11-391M20.1	RANGRF	RP11-203J24.9
	RP11-395G23.3	RAPH1	RP11-211G23.2
	RP11-395I14.2	RASD1	RP11-215G15.5
	RP11-400F19.18	RASSF8	RP11-218M22.1
	RP11-403B2.7	RASSF8-AS1	RP11-220D10.1
	RP11-407B7.1	RBBP9	RP11-220I1.1
	RP11-408P14.1	RBL2	RP11-222K16.2
	RP11-40C6.2	RBM12	RP11-22B23.1
	RP11-418J17.1	RBM12B	RP11-230G5.2
	RP11-421L21.3	RBM39	RP11-234A1.1
	RP11-421M1.8	RBM43	RP11-234N17.1
	RP11-425L10.1	RBM5	RP11-235E17.6
	RP11-426L16.8	RBMS3	RP11-244H3.1
	RP11-428J1.4	RBMX2P5	RP11-244J10.1
	RP11-430L17.1	RBP7	RP11-245M24.1
	RP11-433O3.1	RBPJ	RP11-24B19.3
	RP11-441O15.3	RBPMS2	RP11-253E3.3
	RP11-442A13.1	RCAN1	RP11-256I23.1
	RP11-445H22.3	RCBTB1	RP11-256I23.2
	RP11-44N21.1	RCBTB2	RP11-256I23.3
	RP11-452F19.3	RCCD1	RP11-262D11.2
	RP11-452L6.1	RCN2	RP11-268G12.3
	RP11-452L6.5	RDH11	RP11-270C12.3
	RP11-454L9.2	RECQL	RP11-274B21.2
	RP11-466H18.1	RECQL5	RP11-274B21.4
	RP11-469E19.1	REEP2	RP11-276H7.3
	RP11-473I1.10	RELL1	RP11-280G9.1
	RP11-473I1.9	RERE	RP11-281P23.2
	RP11-473M20.7	REXO1	RP11-283G6.3
	RP11-474D14.2	RFC4	RP11-284F21.10
	RP11-475C16.1	RFNG	RP11-284F21.9
	RP11-478C6.4	RFPL3S	RP11-295P9.3
	RP11-480A16.1	RFT1	RP11-297P16.4
	RP11-486G15.2	RFX2	RP11-314A20.1
	RP11-488C13.1	RGL1	RP11-33B1.1
	RP11-488P3.1	RGP1	RP11-342D14.1
	RP11-492E3.51	RGS11	RP11-343H5.4
	RP11-496I9.1	RGS12	RP11-346D6.4
	RP11-496N12.9	RGS2	RP11-346D6.6
	RP11-498D10.6	RHBDD1	RP11-34P1.2
	RP11-498D10.8	RHBDF1	RP11-367G18.2
	RP11-498E2.9	RHBDL1	RP11-36C20.1
	RP11-49I11.1	RHBDL3	RP11-370B11.1
	RP11-511I2.2	RHEBL1	RP11-372E1.1
	RP11-517B11.7	RHOBTB2	RP11-379B18.5
	RP1-151F17.2	RHOBTB3	RP11-380G5.3
	RP11-51O6.1	RHOQ	RP11-383J24.6
	RP11-532M24.1	RHOQP1	RP11-384B12.3
	RP11-53M11.2	RHOQP2	RP11-395B7.7
	RP11-53O19.3	RHOQP3	RP11-408P14.1
	RP11-552M11.8	RHOT1P3	RP11-40C6.2
	RP11-553L6.5	RHOT2	RP11-425L10.1
	RP11-554A11.9	RHPN1-AS1	RP11-429J17.5
	RP11-560J1.2	RIC8B	RP11-429J17.8
	RP11-566K19.8	RILPL1	RP11-430L17.1
	RP11-57A19.2	RIMS3	RP11-434B12.1
	RP11-598D12.4	RIT1	RP11-436H11.1
	RP11-59D5__B.2	RLF	RP11-441O15.3
	RP11-611E13.2	RLIM	RP11-442A13.1
	RP11-617F23.1	RN7SKP176	RP11-458F8.3
	RP11-61A14.2	RNASEH2A	RP11-466H18.1
	RP11-61A14.3	RND3	RP1-146I3.1
	RP11-629O1.2	RNF111	RP11-473M20.7
	RP11-640M9.2	RNF112	RP11-474O21.5
	RP11-641D5.1	RNF123	RP11-475C16.1
	RP11-649A18.7	RNF150	RP11-478C6.4
	RP11-655M14.13	RNF157	RP11-480A16.1
	RP11-660L16.2	RNF166	RP11-480I12.2
	RP11-666A8.8	RNF168	RP11-482M8.1
	RP11-66B24.1	RNF182	RP11-488C13.1
	RP11-66B24.2	RNF19A	RP11-488P3.1
	RP11-689P11.2	RNF208	RP11-4F5.2
	RP11-690G19.3	RNF215	RP11-513I15.6
	RP11-694I15.7	RNF220	RP1-151F17.2
[truncated: 929 more rows]

## Sheet: Up-regulated genes_all lines
Corbet et al.	TGFβ2-induced formation of lipid droplets is necessary for acidosis-driven EMT and metastatic spreading of cancer cells
Supplementary Data 1: Lists of up- and downregulated genes in pH 6.5-adapted SiHa, FaDu and HCT-116 cancer cell lines used to draw the Venn diagrams in Figure S3A. Only the genes with a false discovery rate (FDR) < 0.01 and FPKM (fragments per kilobase of exon per million mapped reads) > 0.5 were considered for analysis. Full data from the RNA sequencing analysis reported in this paper were archi…
Gene Symbol	Description	FaDu_Fold change	FaDu_FDR	HCT-116_Fold change	HCT-116_FDR	SiHa_Fold change	SiHa_FDR
FST	follistatin [Source:HGNC Symbol;Acc:3971]	2.61352	5.82804e-27	25.6487	7.46403e-22	5.81261	5.52778e-29
MYOM1	myomesin 1 [Source:HGNC Symbol;Acc:7613]	9.52697	1.44632e-18	4.15143	5.21012e-08	3.79945	1.66791e-09
ARRDC4	arrestin domain containing 4 [Source:HGNC Symbol;Acc:28087]	3.20626	6.39924e-23	5.7723	9.73372e-50	2.05527	5.85577e-10
ZP3	zona pellucida glycoprotein 3 (sperm receptor) [Source:HGNC Symbol;Acc:13189]	5.09686	4.37813e-23	4.11671	9.69873e-22	1.61208	0.000853765
IL20RA	interleukin 20 receptor, alpha [Source:HGNC Symbol;Acc:6003]	3.13783	3.28845e-24	6.07753	1.19088e-25	1.56746	0.00173008
OVGP1	oviductal glycoprotein 1, 120kDa [Source:HGNC Symbol;Acc:8524]	3.39394	4.14877e-09	1.77243	0.00223196	4.4826	2.63012e-09
KANK3	KN motif and ankyrin repeat domains 3 [Source:HGNC Symbol;Acc:24796]	2.92651	0.000620791	2.3814	6.3217e-08	4.19331	3.43539e-05
BTBD19	BTB (POZ) domain containing 19 [Source:HGNC Symbol;Acc:27145]	2.99732	0.000900421	3.16358	5.67665e-07	2.5482	9.62038e-05
EFEMP2	EGF containing fibulin-like extracellular matrix protein 2 [Source:HGNC Symbol;Acc:3219]	2.82953	1.56067e-08	3.28749	5.07757e-11	2.45158	1.79924e-05
SPRY2	sprouty homolog 2 (Drosophila) [Source:HGNC Symbol;Acc:11270]	1.47597	0.00105322	5.2649	4.79768e-66	1.68154	1.75322e-05
CRELD1	cysteine-rich with EGF-like domains 1 [Source:HGNC Symbol;Acc:14630]	2.56729	8.65567e-13	2.75711	1.06645e-14	2.86005	4.54255e-16
NR4A1	nuclear receptor subfamily 4, group A, member 1 [Source:HGNC Symbol;Acc:7980]	1.80599	7.92006e-07	1.6725	1.29275e-05	4.36167	6.39333e-34
ZNF585A	zinc finger protein 585A [Source:HGNC Symbol;Acc:26305]	1.53173	0.00110408	4.81944	2.21084e-16	1.46605	0.00302174
CNTNAP1	contactin associated protein 1 [Source:HGNC Symbol;Acc:8011]	1.82405	2.1788e-06	4.3394	3.51267e-52	1.6005	2.10874e-06
N4BP3	NEDD4 binding protein 3 [Source:HGNC Symbol;Acc:29852]	2.76163	2.04341e-11	1.63515	0.000747323	3.23514	2.03291e-09
KRT81	keratin 81 [Source:HGNC Symbol;Acc:6458]	3.28803	2.40969e-08	2.02164	2.46498e-05	2.30928	0.000416779
FAM211B	family with sequence similarity 211, member B [Source:HGNC Symbol;Acc:33155]	1.58444	0.00162755	3.36866	1.09522e-21	2.62141	1.1839e-15
TGFB2	transforming growth factor, beta 2 [Source:HGNC Symbol;Acc:11768]	1.96468	7.19929e-11	3.88357	1.81597e-14	1.55172	1.49394e-06
KIAA1024	KIAA1024 [Source:HGNC Symbol;Acc:29172]	2.94906	3.53742e-13	1.78568	4.38736e-06	2.62162	1.1282e-11
HMGCS1	3-hydroxy-3-methylglutaryl-CoA synthase 1 (soluble) [Source:HGNC Symbol;Acc:5007]	1.53583	5.09468e-05	2.62165	3.94588e-21	3.08037	1.45598e-28
FTCD	formiminotransferase cyclodeaminase [Source:HGNC Symbol;Acc:3974]	2.02311	0.000652208	29.1872	3.08764e-32	2.89925	4.55941e-05
LINC00887		11.4102	6.06497e-18	3.50821	6.39028e-06	7.77061	2.78287e-38
AC051649.6		8.11712	2.1271e-13	5.36912	1.35887e-07	6.19576	0.00318097
GUCA1B	guanylate cyclase activator 1B (retina) [Source:HGNC Symbol;Acc:4679]	9.42018	4.90976e-19	1.92292	0.000140321	4.7866	0.000571876
DOCK9-AS2	DOCK9 antisense RNA 2 (head to head) [Source:HGNC Symbol;Acc:43696]	5.45938	2.10665e-10	4.078	0.00860506	2.16551	6.73523e-05
PPP1R32	protein phosphatase 1, regulatory subunit 32 [Source:HGNC Symbol;Acc:28869]	3.20873	1.06427e-10	1.70651	0.00255822	6.31339	1.17231e-13
NTN5	netrin 5 [Source:HGNC Symbol;Acc:25208]	3.05037	2.32194e-05	4.95051	1.10478e-20	2.58478	0.00135104
CTD-2319I12.1		4.56594	2.99421e-06	3.45549	4.43853e-23	1.51509	5.5947e-06
ANKRD29	ankyrin repeat domain 29 [Source:HGNC Symbol;Acc:27110]	2.34867	1.4893e-07	5.57228	4.9455e-51	1.60893	0.000231936
RP11-488P3.1		5.33083	4.21667e-16	1.77534	0.00736115	2.29314	0.002884
SUSD3	sushi domain containing 3 [Source:HGNC Symbol;Acc:28391]	2.08058	2.69618e-08	1.59381	0.000269099	5.41764	0.000347604
RP5-882C2.2		2.13408	2.07431e-05	4.90761	7.19168e-19	1.57124	0.00238836
F3	coagulation factor III (thromboplastin, tissue factor) [Source:HGNC Symbol;Acc:3541]	1.7226	2.54967e-05	5.02447	1.02687e-36	1.58874	0.000476789
RP11-379B18.5		3.46847	3.26358e-08	2.67315	1.42549e-07	2.04717	1.07553e-06
CCDC78	coiled-coil domain containing 78 [Source:HGNC Symbol;Acc:14153]	2.30353	1.8921e-07	3.38037	3.25834e-17	2.27617	1.38834e-07
COCH	coagulation factor C homolog, cochlin (Limulus polyphemus) [Source:HGNC Symbol;Acc:2180]	2.35276	2.81713e-09	1.74011	0.0020285	3.39819	7.50877e-21
RP11-370B11.1		4.04967	3.38987e-12	1.80797	0.00016011	1.55782	0.000550782
SMAD9	SMAD family member 9 [Source:HGNC Symbol;Acc:6774]	1.66635	0.000175128	2.71883	9.70579e-17	2.99097	1.22259e-29
AMN1	antagonist of mitotic exit network 1 homolog (S. cerevisiae) [Source:HGNC Symbol;Acc:27281]	2.41985	2.20227e-33	2.11348	7.92834e-25	2.69179	3.49814e-34
POU6F1	POU class 6 homeobox 1 [Source:HGNC Symbol;Acc:9224]	2.57116	7.53717e-13	2.05255	3.90296e-09	2.28888	7.89774e-14
SALL4	sal-like 4 (Drosophila) [Source:HGNC Symbol;Acc:15924]	2.23297	4.86199e-16	3.18025	1.02234e-10	1.44729	0.000445586
ATG16L2	autophagy related 16-like 2 (S. cerevisiae) [Source:HGNC Symbol;Acc:25464]	1.49972	0.000447017	2.41013	1.30068e-15	2.87803	3.61261e-22
NRBP2	nuclear receptor binding protein 2 [Source:HGNC Symbol;Acc:19339]	1.3649	0.00269564	4.04121	7.27753e-66	1.36088	0.000173406
RP3-412A9.10		2.45377	1.3379e-05	1.75322	0.00141759	2.47245	1.53707e-06
CLIC4	chloride intracellular channel 4 [Source:HGNC Symbol;Acc:13518]	3.64378	2.77989e-54	1.6348	2.47271e-09	1.36212	0.00020772
ARTN	artemin [Source:HGNC Symbol;Acc:727]	1.8321	0.000611838	2.56458	4.99428e-09	2.15677	0.000820881
JUN	jun proto-oncogene [Source:HGNC Symbol;Acc:6204]	1.93548	1.26285e-05	2.48243	2.01925e-09	2.10421	8.33322e-07
ID3	inhibitor of DNA binding 3, dominant negative helix-loop-helix protein [Source:HGNC Symbol;Acc:5362]	2.64796	7.63894e-15	1.47223	3.29396e-05	2.37332	9.65654e-23
HAGHL	hydroxyacylglutathione hydrolase-like [Source:HGNC Symbol;Acc:14177]	2.75515	8.57095e-18	1.83277	1.29578e-07	1.85754	1.67297e-06
AL161915.1	Protein LOC100996543 [Source:UniProtKB/TrEMBL;Acc:E7EM73]	1.92018	0.000568068	2.17909	0.00328906	2.29846	0.00016907
LINC00641	long intergenic non-protein coding RNA 641 [Source:HGNC Symbol;Acc:27511]	1.97787	9.04527e-08	1.94947	1.14491e-07	2.46699	4.72963e-13
RP1-239B22.5		2.60184	3.27293e-17	2.09772	0.000187189	1.68391	0.000161814
CRNDE	colorectal neoplasia differentially expressed (non-protein coding) [Source:HGNC Symbol;Acc:37078]	2.24668	6.95266e-15	1.76703	7.08623e-05	2.31095	1.12339e-18
ATP2A1	ATPase, Ca++ transporting, cardiac muscle, fast twitch 1 [Source:HGNC Symbol;Acc:811]	2.20069	7.73024e-12	1.85504	3.63563e-08	2.22298	2.7771e-06
ADAM11	ADAM metallopeptidase domain 11 [Source:HGNC Symbol;Acc:189]	2.06391	0.000318473	1.27064	0.00889263	2.88094	1.37529e-08
ATF3	activating transcription factor 3 [Source:HGNC Symbol;Acc:785]	1.64375	0.000453897	2.28732	7.60175e-14	2.28399	1.8516e-10
ANKRD9	ankyrin repeat domain 9 [Source:HGNC Symbol;Acc:20096]	2.12409	2.35827e-15	1.89305	9.65241e-11	2.10102	1.77343e-18
MAFF	v-maf musculoaponeurotic fibrosarcoma oncogene homolog F (avian) [Source:HGNC Symbol;Acc:6780]	2.15307	1.17448e-09	2.28549	3.10139e-11	1.67865	0.000332537
DNM1	dynamin 1 [Source:HGNC Symbol;Acc:2972]	2.03576	2.04982e-10	2.30057	3.95976e-15	1.7235	1.05339e-08
SLC39A10	solute carrier family 39 (zinc transporter), member 10 [Source:HGNC Symbol;Acc:20861]	2.33237	3.11399e-09	1.78081	6.10919e-05	1.92739	3.83413e-06
ADAT2	adenosine deaminase, tRNA-specific 2 [Source:HGNC Symbol;Acc:21172]	2.11783	1.54787e-15	2.42747	1.35224e-22	1.47127	0.000110511
TPT1-AS1	TPT1 antisense RNA 1 [Source:HGNC Symbol;Acc:43686]	1.5353	8.57205e-06	1.811	7.2312e-14	2.66467	1.90728e-17
EPOR	erythropoietin receptor [Source:HGNC Symbol;Acc:3416]	1.64267	6.64753e-06	1.71069	1.54315e-10	2.56258	3.69144e-13
B4GALT6	UDP-Gal:betaGlcNAc beta 1,4- galactosyltransferase, polypeptide 6 [Source:HGNC Symbol;Acc:929]	1.89096	6.8945e-13	1.74283	6.20864e-17	2.27233	4.53359e-27
LBX2-AS1	LBX2 antisense RNA 1 [Source:HGNC Symbol;Acc:25136]	1.60646	0.000145211	1.92651	0.00169502	2.35707	1.23106e-08
HOXA11-AS	HOXA11 antisense RNA [Source:HGNC Symbol;Acc:24957]	1.96513	1.12447e-07	2.32093	5.79171e-08	1.58973	0.000277074
DNAH1	dynein, axonemal, heavy chain 1 [Source:HGNC Symbol;Acc:2940]	1.91971	1.64263e-07	2.0155	7.93683e-10	1.87401	3.12445e-07
ERO1LB	ERO1-like beta (S. cerevisiae) [Source:HGNC Symbol;Acc:14355]	1.80651	7.21542e-10	2.04485	7.60091e-19	1.9538	2.0171e-22
DDIT3	DNA-damage-inducible transcript 3 [Source:HGNC Symbol;Acc:2726]	1.50661	0.000989264	2.51032	3.48784e-16	1.77276	9.05246e-08
CPNE7	copine VII [Source:HGNC Symbol;Acc:2320]	2.27833	2.37487e-27	1.67085	6.20102e-14	1.81218	9.52714e-11
PNISR	PNN-interacting serine/arginine-rich protein [Source:HGNC Symbol;Acc:21222]	1.54873	2.31267e-05	2.55487	5.66541e-21	1.64676	1.04598e-06
RP3-412A9.11	selenoprotein M precursor [Source:RefSeq peptide;Acc:NP_536355]	2.14968	3.14643e-10	1.69333	2.59764e-09	1.86632	2.03188e-14
RP11-553L6.5		2.14508	0.0017085	1.37632	0.00401485	2.17986	0.00115864
DFNB31	deafness, autosomal recessive 31 [Source:HGNC Symbol;Acc:16361]	1.91818	2.4264e-08	1.8065	7.3277e-10	1.97115	9.34067e-14
ACSS2	acyl-CoA synthetase short-chain family member 2 [Source:HGNC Symbol;Acc:15814]	2.15318	3.86953e-24	2.06784	8.54242e-23	1.4723	2.74108e-07
TRAF5	TNF receptor-associated factor 5 [Source:HGNC Symbol;Acc:12035]	2.54549	1.54731e-26	1.40941	0.000200984	1.62637	5.92697e-09
MSMO1	methylsterol monooxygenase 1 [Source:HGNC Symbol;Acc:10545]	1.42971	0.000439143	1.86252	1.17192e-10	2.27844	4.6768e-18
DLGAP1-AS2	DLGAP1 antisense RNA 2 [Source:HGNC Symbol;Acc:28146]	2.01895	3.77031e-08	1.45491	0.00401235	2.06978	1.81972e-08
AHSA2	AHA1, activator of heat shock 90kDa protein ATPase homolog 2 (yeast) [Source:HGNC Symbol;Acc:20437]	1.57959	1.64163e-07	2.33402	4.12528e-22	1.57091	2.53325e-07
ZIC2	Zic family member 2 [Source:HGNC Symbol;Acc:12873]	2.16145	1.88279e-12	1.27412	0.00848965	2.04327	2.80728e-09
POLR3G	polymerase (RNA) III (DNA directed) polypeptide G (32kD) [Source:HGNC Symbol;Acc:30075]	1.97987	2.04965e-21	1.75516	1.48767e-17	1.74054	3.72468e-10
RP11-218M22.1		2.07349	4.90336e-15	2.02178	1.95715e-05	1.36753	0.00267227
DNHD1	dynein heavy chain domain 1 [Source:HGNC Symbol;Acc:26532]	2.05353	7.32109e-20	1.95286	1.08743e-14	1.44779	5.03712e-05
TTLL3	tubulin tyrosine ligase-like family, member 3 [Source:HGNC Symbol;Acc:24483]	1.44918	0.000859356	2.21902	1.14863e-15	1.7773	1.66898e-07
TMEM200B	transmembrane protein 200B [Source:HGNC Symbol;Acc:33785]	2.09184	2.63538e-05	2.06478	1.10102e-18	1.26955	0.00328526
SMTN	smoothelin [Source:HGNC Symbol;Acc:11126]	1.86349	1.41777e-07	1.61426	3.02805e-05	1.94269	5.4726e-09
PFKFB2	6-phosphofructo-2-kinase/fructose-2,6-biphosphatase 2 [Source:HGNC Symbol;Acc:8873]	1.48838	9.00277e-11	2.06612	9.16586e-29	1.81836	1.83177e-22
PHF7	PHD finger protein 7 [Source:HGNC Symbol;Acc:18458]	1.65889	3.27659e-05	1.54145	0.000483643	2.16387	3.1455e-15
RILPL1	Rab interacting lysosomal protein-like 1 [Source:HGNC Symbol;Acc:26814]	1.21594	0.00473415	2.24416	5.27313e-26	1.89422	2.02998e-21
FRA10AC1	fragile site, folic acid type, rare, fra(10)(q23.3) or fra(10)(q24.2) candidate 1 [Source:HGNC Symbol;Acc:1162]	1.75223	2.27971e-12	2.12428	1.04431e-20	1.47316	1.12372e-05
ALCAM	activated leukocyte cell adhesion molecule [Source:HGNC Symbol;Acc:400]	1.71922	6.12418e-14	2.14405	7.02003e-26	1.43788	4.0005e-06
ASIC3	acid-sensing (proton-gated) ion channel 3 [Source:HGNC Symbol;Acc:101]	1.67503	0.000635302	1.72309	1.06075e-05	1.89328	0.000114096
CHRNB1	cholinergic receptor, nicotinic, beta 1 (muscle) [Source:HGNC Symbol;Acc:1961]	2.35891	5.00595e-10	1.43908	6.25419e-05	1.48717	0.00203893
TMEM8B	transmembrane protein 8B [Source:HGNC Symbol;Acc:21427]	1.82868	3.13519e-08	1.69182	8.27389e-08	1.76318	8.03118e-12
FAM229A	family with sequence similarity 229, member A [Source:HGNC Symbol;Acc:44652]	1.60112	0.000195346	1.59466	2.01394e-07	2.08495	1.00726e-16
PTP4A1	protein tyrosine phosphatase type IVA, member 1 [Source:HGNC Symbol;Acc:9634]	1.33822	0.00168094	2.18705	1.07328e-19	1.74526	1.54713e-10
CLDND1	claudin domain containing 1 [Source:HGNC Symbol;Acc:1322]	1.63547	1.28474e-15	2.18407	7.64323e-42	1.40612	4.39023e-08
ECHDC2	enoyl CoA hydratase domain containing 2 [Source:HGNC Symbol;Acc:23408]	1.60581	5.26368e-07	2.24914	1.05079e-18	1.33685	0.0028612
GADD45B	growth arrest and DNA-damage-inducible, beta [Source:HGNC Symbol;Acc:4096]	1.61996	0.00137969	1.40757	0.00344809	2.15898	6.5649e-14
IL27RA	interleukin 27 receptor, alpha [Source:HGNC Symbol;Acc:17290]	1.37912	0.00140791	2.16043	1.69709e-19	1.64424	1.11824e-08
FBXL2	F-box and leucine-rich repeat protein 2 [Source:HGNC Symbol;Acc:13598]	1.57966	1.80926e-06	1.6974	4.30572e-09	1.90484	3.54916e-13
TMEM161B-AS1	TMEM161B antisense RNA 1 [Source:HGNC Symbol;Acc:43839]	1.89221	2.30043e-10	1.685	8.66899e-07	1.58599	2.33458e-05
TMEM91	transmembrane protein 91 [Source:HGNC Symbol;Acc:32393]	1.68523	3.96203e-06	1.5188	0.00457316	1.92685	3.49502e-09
CSF1	colony stimulating factor 1 (macrophage) [Source:HGNC Symbol;Acc:2432]	1.27688	0.00112925	1.92513	4.49171e-08	1.9181	1.53793e-17
ERRFI1	ERBB receptor feedback inhibitor 1 [Source:HGNC Symbol;Acc:18185]	2.06433	1.09957e-07	1.46288	0.00469162	1.58049	0.000788042
EDEM1	ER degradation enhancer, mannosidase alpha-like 1 [Source:HGNC Symbol;Acc:18967]	1.94494	4.17287e-32	1.76097	1.19719e-21	1.39932	7.33258e-09
C9orf72	chromosome 9 open reading frame 72 [Source:HGNC Symbol;Acc:28337]	1.61529	5.67336e-07	1.82244	4.20752e-12	1.65793	4.28663e-07
GPR180	G protein-coupled receptor 180 [Source:HGNC Symbol;Acc:28899]	1.92739	1.77856e-16	1.32674	0.000613389	1.83305	3.79373e-14
POMGNT1	protein O-linked mannose beta1,2-N-acetylglucosaminyltransferase [Source:HGNC Symbol;Acc:19139]	1.58235	1.46023e-19	2.24414	3.24091e-54	1.2374	8.09328e-05
GNB2L1	guanine nucleotide binding protein (G protein), beta polypeptide 2-like 1 [Source:HGNC Symbol;Acc:4399]	1.99718	1.16593e-10	1.53538	0.000104428	1.50889	0.000198855
FAHD2CP	fumarylacetoacetate hydrolase domain containing 2C, pseudogene [Source:HGNC Symbol;Acc:44135]	1.59454	0.00403036	1.88307	7.41695e-08	1.55693	0.00400282
CBX7	chromobox homolog 7 [Source:HGNC Symbol;Acc:1557]	1.4322	1.64263e-07	2.0226	2.78127e-22	1.56013	1.61493e-07
DRAM2	DNA-damage regulated autophagy modulator 2 [Source:HGNC Symbol;Acc:28769]	1.62834	4.36493e-09	1.42444	0.000116304	1.94605	1.39024e-14
HSD17B8	hydroxysteroid (17-beta) dehydrogenase 8 [Source:HGNC Symbol;Acc:3554]	1.46195	1.83311e-06	1.95845	5.84448e-13	1.5781	0.00707634
AMT	aminomethyltransferase [Source:HGNC Symbol;Acc:473]	1.49739	0.0081492	1.78034	9.39582e-05	1.71736	0.000210876
SQLE	squalene epoxidase [Source:HGNC Symbol;Acc:11279]	1.61822	2.12001e-13	1.35626	8.82792e-06	1.99885	2.8624e-25
THAP9-AS1	THAP9 antisense RNA 1 [Source:HGNC Symbol;Acc:44172]	1.57354	8.67125e-06	1.93672	2.36609e-11	1.45482	0.00064235
ATXN7L2	ataxin 7-like 2 [Source:HGNC Symbol;Acc:28713]	2.18546	7.67422e-19	1.451	0.000310736	1.32695	0.00943918
ALKBH6	alkB, alkylation repair homolog 6 (E. coli) [Source:HGNC Symbol;Acc:28243]	1.54552	7.90219e-07	2.05134	1.08984e-12	1.3592	0.00185732
ZNF699	zinc finger protein 699 [Source:HGNC Symbol;Acc:24750]	1.59502	0.00423176	1.54565	0.000642358	1.81211	3.02129e-08
BTG3	BTG family, member 3 [Source:HGNC Symbol;Acc:1132]	1.49276	1.61296e-05	1.73307	2.02818e-13	1.72283	2.72046e-13
NCR3LG1	natural killer cell cytotoxicity receptor 3 ligand 1 [Source:HGNC Symbol;Acc:42400]	2.07459	1.12544e-18	1.47138	0.000548963	1.39359	0.000354747
UNKL	unkempt homolog (Drosophila)-like [Source:HGNC Symbol;Acc:14184]	1.68864	6.72533e-12	1.28747	0.00189416	1.96167	1.29553e-19
TRPC1	transient receptor potential cation channel, subfamily C, member 1 [Source:HGNC Symbol;Acc:12333]	1.87825	1.63182e-12	1.78025	3.33196e-08	1.27444	0.00634738
BTAF1	BTAF1 RNA polymerase II, B-TFIID transcription factor-associated, 170kDa (Mot1 homolog, S. cerevisiae) [Source:HGNC Symbol;Acc:17307]	1.4647	4.22959e-11	1.97374	1.503e-32	1.48016	3.91999e-11
ZNF354B	zinc finger protein 354B [Source:HGNC Symbol;Acc:17197]	1.47378	0.000375783	1.76478	5.36476e-07	1.67961	8.70924e-07
MORN4	MORN repeat containing 4 [Source:HGNC Symbol;Acc:24001]	1.6762	3.5337e-08	1.49843	0.000132348	1.74088	5.95988e-08
SLC4A3	solute carrier family 4, anion exchanger, member 3 [Source:HGNC Symbol;Acc:11029]	1.36478	0.000503125	2.24258	6.64268e-28	1.30024	0.00585084
NAT6	N-acetyltransferase 6 (GCN5-related) [Source:HGNC Symbol;Acc:30252]	1.83362	1.06776e-07	1.7089	3.01714e-12	1.36119	6.58428e-05
HLTF	helicase-like transcription factor [Source:HGNC Symbol;Acc:11099]	1.46876	5.93434e-12	1.68779	1.39606e-20	1.70819	1.00691e-22
IL4R	interleukin 4 receptor [Source:HGNC Symbol;Acc:6015]	1.4337	7.51002e-06	2.00992	9.21775e-18	1.41693	0.000182577
USP45	ubiquitin specific peptidase 45 [Source:HGNC Symbol;Acc:20080]	1.81812	1.86401e-14	1.65717	5.88564e-11	1.37581	8.24625e-05
POLR3GL	polymerase (RNA) III (DNA directed) polypeptide G (32kD)-like [Source:HGNC Symbol;Acc:28466]	1.91968	2.3252e-12	1.39344	0.000177933	1.53721	2.90338e-09
DRAM1	DNA-damage regulated autophagy modulator 1 [Source:HGNC Symbol;Acc:25645]	2.07324	4.62241e-25	1.32004	0.000313618	1.44537	7.21581e-08
PHYKPL	alanine-glyoxylate aminotransferase 2-like 2 [Source:HGNC Symbol;Acc:28249]	1.4337	3.38335e-05	2.04365	2.16421e-18	1.35234	0.000388109
ST3GAL3	ST3 beta-galactoside alpha-2,3-sialyltransferase 3 [Source:HGNC Symbol;Acc:10866]	1.48788	4.50028e-06	1.82858	0.000188986	1.50764	2.1086e-07
TRMT11	tRNA methyltransferase 11 homolog (S. cerevisiae) [Source:HGNC Symbol;Acc:21080]	1.31023	0.000272934	2.23706	3.84089e-36	1.26033	0.0023487
RPS3AP5	ribosomal protein S3A pseudogene 5 [Source:HGNC Symbol;Acc:23744]	1.36915	0.000171797	2.04106	7.54282e-20	1.39719	0.000136166
TMEM44	transmembrane protein 44 [Source:HGNC Symbol;Acc:25120]	1.27134	0.00181273	1.67016	4.71759e-12	1.85943	3.15005e-14
MOSPD2	motile sperm domain containing 2 [Source:HGNC Symbol;Acc:28381]	1.36171	1.56496e-06	1.40541	3.51608e-05	2.03001	4.305e-29
GAS5	growth arrest-specific 5 (non-protein coding) [Source:HGNC Symbol;Acc:16355]	1.2888	0.00547409	2.19323	1.97757e-20	1.30691	0.00397311
KLF11	Kruppel-like factor 11 [Source:HGNC Symbol;Acc:11811]	1.68798	1.43625e-09	1.67636	1.56957e-10	1.42259	1.69227e-06
LRP8	low density lipoprotein receptor-related protein 8, apolipoprotein e receptor [Source:HGNC Symbol;Acc:6700]	1.25134	0.000202841	1.97269	9.54416e-34	1.54867	2.33694e-14
DDHD2	DDHD domain containing 2 [Source:HGNC Symbol;Acc:29106]	2.26268	1.22818e-21	1.23613	0.00861036	1.27353	0.00193087
LARP1B	La ribonucleoprotein domain family, member 1B [Source:HGNC Symbol;Acc:24704]	2.01759	4.94589e-23	1.24915	0.00111952	1.49855	9.62981e-09
EML2	echinoderm microtubule associated protein like 2 [Source:HGNC Symbol;Acc:18035]	1.33857	2.71276e-05	2.11968	9.24481e-37	1.29762	4.44897e-05
CRTC1	CREB regulated transcription coactivator 1 [Source:HGNC Symbol;Acc:16062]	1.68534	1.98684e-11	1.55324	1.37506e-08	1.51702	1.09058e-07
RPL5	ribosomal protein L5 [Source:HGNC Symbol;Acc:10360]	1.93418	7.85637e-24	1.60302	1.34444e-12	1.21398	0.00675061
RRAS	related RAS viral (r-ras) oncogene homolog [Source:HGNC Symbol;Acc:10447]	1.40464	0.000393367	1.99534	1.62802e-21	1.34687	0.00012671
PNN	pinin, desmosome associated protein [Source:HGNC Symbol;Acc:9162]	1.77387	3.47083e-09	1.58835	2.74441e-06	1.35812	0.0026403
STAT5B	signal transducer and activator of transcription 5B [Source:HGNC Symbol;Acc:11367]	1.82362	1.30145e-23	1.70857	9.75708e-11	1.18684	0.00657319
ZNF333	zinc finger protein 333 [Source:HGNC Symbol;Acc:15624]	1.3442	0.00398764	1.45549	0.000236834	1.91541	5.6947e-14
MACROD1	MACRO domain containing 1 [Source:HGNC Symbol;Acc:29598]	1.72423	8.17428e-10	1.70243	3.22772e-11	1.27638	0.00458371
LONRF1	LON peptidase N-terminal domain and ring finger 1 [Source:HGNC Symbol;Acc:26302]	1.64634	1.60252e-09	1.49993	6.52582e-07	1.55612	1.867e-06
RPS27	ribosomal protein S27 [Source:HGNC Symbol;Acc:10416]	1.39108	0.00316184	1.36932	0.00572619	1.9384	6.24311e-08
RP13-516M14.1		1.39483	0.00344424	1.80964	3.47309e-07	1.48993	5.28905e-06
STXBP1	syntaxin binding protein 1 [Source:HGNC Symbol;Acc:11444]	1.76435	8.1838e-15	1.39573	6.30645e-08	1.53257	1.46227e-14
NANP	N-acetylneuraminic acid phosphatase [Source:HGNC Symbol;Acc:16140]	1.54498	2.33476e-07	1.31266	0.0014447	1.81885	3.1813e-13
SRRM2	serine/arginine repetitive matrix 2 [Source:HGNC Symbol;Acc:16639]	1.7287	1.49185e-09	1.57589	6.76102e-07	1.37062	0.00078576
PGM3	phosphoglucomutase 3 [Source:HGNC Symbol;Acc:8907]	1.6265	2.63346e-17	1.36916	3.43102e-08	1.66328	1.13555e-19
WDR27	WD repeat domain 27 [Source:HGNC Symbol;Acc:21248]	1.37726	3.06546e-06	1.809	6.80426e-19	1.46924	2.45714e-08
ZNF76	zinc finger protein 76 [Source:HGNC Symbol;Acc:13149]	1.37843	4.82632e-06	1.70477	5.58108e-14	1.57133	4.47016e-10
LRRC8E	leucine rich repeat containing 8 family, member E [Source:HGNC Symbol;Acc:26272]	2.03305	7.82597e-24	1.28699	0.000548835	1.30489	0.0006674
ZNF341	zinc finger protein 341 [Source:HGNC Symbol;Acc:15992]	1.45662	0.00445771	1.63797	8.68151e-05	1.52881	0.000263283
OBSCN	obscurin, cytoskeletal calmodulin and titin-interacting RhoGEF [Source:HGNC Symbol;Acc:15719]	1.46922	6.3334e-08	1.60224	4.63434e-10	1.54963	6.41597e-05
FAHD2B	fumarylacetoacetate hydrolase domain containing 2B [Source:HGNC Symbol;Acc:25318]	1.26791	0.00846056	2.03016	7.91239e-18	1.32093	0.000871985
PPP4R1L	protein phosphatase 4, regulatory subunit 1-like [Source:HGNC Symbol;Acc:15755]	1.46173	7.83063e-05	1.73153	1.39535e-08	1.42413	2.10274e-05
NT5M	5',3'-nucleotidase, mitochondrial [Source:HGNC Symbol;Acc:15769]	1.478	0.00526098	1.63969	0.00192688	1.49535	0.00557224
ANKRA2	ankyrin repeat, family A (RFXANK-like), 2 [Source:HGNC Symbol;Acc:13208]	1.32747	0.000648505	1.76293	9.23018e-11	1.5201	3.72222e-07
CHCHD6	coiled-coil-helix-coiled-coil-helix domain containing 6 [Source:HGNC Symbol;Acc:28184]	1.72875	1.86156e-08	1.36924	0.00328906	1.50764	8.83527e-05
RP5-837J1.2		1.60077	4.41118e-11	1.24811	0.00331637	1.75292	1.57921e-15
CSNK1E	casein kinase 1, epsilon [Source:HGNC Symbol;Acc:2453]	1.62278	1.74845e-16	1.64457	1.17269e-16	1.30753	1.12959e-05
CHTF18	CTF18, chromosome transmission fidelity factor 18 homolog (S. cerevisiae) [Source:HGNC Symbol;Acc:18435]	1.28637	0.00285256	1.36963	0.000143391	1.90778	5.27906e-16
RP13-582O9.5		1.74447	0.0005595	1.40124	0.0049406	1.41531	0.00247279
SCRN2	secernin 2 [Source:HGNC Symbol;Acc:30381]	1.45319	1.56587e-06	1.58396	2.09902e-11	1.51858	1.16328e-08
CTC-429P9.3		1.56283	0.00368442	1.37793	0.00514825	1.60896	0.000272164
PDE8A	phosphodiesterase 8A [Source:HGNC Symbol;Acc:8793]	2.14828	1.02171e-39	1.21404	0.0033588	1.17936	0.00752944
IDI1	isopentenyl-diphosphate delta isomerase 1 [Source:HGNC Symbol;Acc:5387]	1.25842	0.000479325	1.36597	7.21937e-07	1.91434	4.29687e-26
GPATCH2L	G patch domain containing 2-like [Source:HGNC Symbol;Acc:20210]	1.48183	1.30708e-12	1.31324	2.00014e-06	1.73359	5.23499e-22
TPCN1	two pore segment channel 1 [Source:HGNC Symbol;Acc:18182]	1.77556	4.45846e-21	1.47726	6.09388e-11	1.2716	0.000161814
RND3	Rho family GTPase 3 [Source:HGNC Symbol;Acc:671]	1.27525	0.0079693	1.74884	5.6365e-09	1.48195	3.69552e-06
SRSF5	serine/arginine-rich splicing factor 5 [Source:HGNC Symbol;Acc:10787]	1.34543	2.02602e-05	1.45244	7.48703e-08	1.70182	2.65607e-15
CALCOCO1	calcium binding and coiled-coil domain 1 [Source:HGNC Symbol;Acc:29306]	1.51256	1.39544e-05	1.62175	5.83195e-08	1.35675	0.000844387
RPS15AP24	ribosomal protein S15a pseudogene 24 [Source:HGNC Symbol;Acc:36174]	1.23708	0.00129841	1.82808	9.54151e-21	1.42249	2.25948e-07
SCML2	sex comb on midleg-like 2 (Drosophila) [Source:HGNC Symbol;Acc:10581]	1.74414	1.15929e-11	1.42036	0.000170722	1.31827	0.00153184
SACS	spastic ataxia of Charlevoix-Saguenay (sacsin) [Source:HGNC Symbol;Acc:10519]	1.3418	0.0002777	1.32351	0.000276639	1.81541	3.7664e-15
IRF2BP2	interferon regulatory factor 2 binding protein 2 [Source:HGNC Symbol;Acc:21729]	1.8643	1.20046e-30	1.33627	6.48768e-07	1.27767	7.35558e-06
ZNF337	zinc finger protein 337 [Source:HGNC Symbol;Acc:15809]	1.60463	4.13937e-11	1.45293	6.14457e-07	1.41057	2.47708e-06
TSPYL2	TSPY-like 2 [Source:HGNC Symbol;Acc:24358]	1.22681	0.00969751	1.87473	6.50549e-21	1.36644	2.89173e-06
RPS8	ribosomal protein S8 [Source:HGNC Symbol;Acc:10441]	1.23046	0.0020586	2.02783	1.38667e-29	1.19714	0.00889127
ULK2	unc-51-like kinase 2 (C. elegans) [Source:HGNC Symbol;Acc:13480]	1.5038	1.97264e-09	1.65571	2.82684e-13	1.29286	1.36296e-05
CENPC	centromere protein C 1 [Source:HGNC Symbol;Acc:1854]	1.50387	7.41831e-06	1.31978	0.00771433	1.61816	9.48175e-08
FLYWCH1	FLYWCH-type zinc finger 1 [Source:HGNC Symbol;Acc:25404]	1.36576	4.22892e-07	1.54478	1.34541e-14	1.52344	2.09677e-15
PRX	periaxin [Source:HGNC Symbol;Acc:13797]	1.48543	0.00355427	1.43597	0.00247873	1.51251	2.49177e-05
RSPH3	radial spoke 3 homolog (Chlamydomonas) [Source:HGNC Symbol;Acc:21054]	1.40811	0.000184118	1.7586	1.6162e-14	1.26558	0.00348258
RP11-33B1.1		1.43525	0.00043165	1.56606	4.90401e-06	1.42187	0.000969086
IGIP	IgA-inducing protein homolog (Bos taurus) [Source:HGNC Symbol;Acc:33847]	1.45124	2.8394e-05	1.5264	7.79124e-06	1.44311	0.000197454
LSM11	LSM11, U7 small nuclear RNA associated [Source:HGNC Symbol;Acc:30860]	1.36761	0.000190012	1.34243	0.000159987	1.70767	4.30113e-11
RPS15AP1	ribosomal protein S15a pseudogene 1 [Source:HGNC Symbol;Acc:16598]	1.25528	0.000411778	1.85423	6.4578e-23	1.30079	9.36514e-05
FAM169A	family with sequence similarity 169, member A [Source:HGNC Symbol;Acc:29138]	1.29251	4.00993e-05	1.35018	3.46607e-07	1.76534	6.05175e-21
RPL39P3	ribosomal protein L39 pseudogene 3 [Source:HGNC Symbol;Acc:21383]	1.265	0.000149975	1.7039	5.24882e-16	1.43452	1.82709e-08
HEXB	hexosaminidase B (beta polypeptide) [Source:HGNC Symbol;Acc:4879]	1.47245	1.12037e-11	1.26519	7.67123e-05	1.66133	2.90635e-20
ZNF558	zinc finger protein 558 [Source:HGNC Symbol;Acc:26422]	1.48988	8.90031e-06	1.6036	1.04399e-08	1.30473	0.00278394
SC22CB-1E7.1		1.48277	2.84721e-10	1.48926	5.14324e-09	1.41682	5.81707e-07
H6PD	hexose-6-phosphate dehydrogenase (glucose 1-dehydrogenase) [Source:HGNC Symbol;Acc:4795]	1.32322	0.000212032	1.47631	5.44731e-07	1.58768	6.63278e-11
PAN2	PAN2 poly(A) specific ribonuclease subunit homolog (S. cerevisiae) [Source:HGNC Symbol;Acc:20074]	1.31375	0.000286446	1.81362	8.9324e-16	1.25168	0.00582246
GLTSCR2	glioma tumor suppressor candidate region gene 2 [Source:HGNC Symbol;Acc:4333]	1.39049	2.95523e-05	1.56537	4.60048e-10	1.41905	4.46534e-06
OSGIN2	oxidative stress induced growth inhibitor family member 2 [Source:HGNC Symbol;Acc:1355]	1.62165	1.1108e-14	1.27822	0.000100402	1.47216	5.05006e-09
SETD5-AS1	SETD5 antisense RNA 1 [Source:HGNC Symbol;Acc:44478]	1.3383	0.00086164	1.69136	1.21075e-08	1.33522	0.000885467
AKAP8L	A kinase (PRKA) anchor protein 8-like [Source:HGNC Symbol;Acc:29857]	1.52068	3.1952e-09	1.34781	4.07955e-05	1.4892	1.57946e-08
AB019441.29		1.46761	4.34617e-11	1.59224	2.38489e-15	1.29777	3.51244e-05
AC022431.1		1.37806	5.07855e-07	1.73164	2.8263e-19	1.24757	0.00118633
ZNF354A	zinc finger protein 354A [Source:HGNC Symbol;Acc:11628]	1.26587	0.00313025	1.47861	5.47518e-08	1.61277	8.4561e-11
C3orf33	chromosome 3 open reading frame 33 [Source:HGNC Symbol;Acc:26434]	1.52592	2.33491e-05	1.4405	9.88591e-05	1.38647	0.000118054
ARHGEF28	Rho guanine nucleotide exchange factor (GEF) 28 [Source:HGNC Symbol;Acc:30322]	1.32121	0.0060235	1.4762	0.000463925	1.55547	8.05035e-05
RP11-466H18.1		1.28758	2.12501e-05	1.53205	5.55119e-14	1.52368	1.2035e-13
SLC30A7	solute carrier family 30 (zinc transporter), member 7 [Source:HGNC Symbol;Acc:19306]	1.88905	8.40729e-26	1.22496	0.00353201	1.22625	0.00281227
RP11-864G5.1		1.27032	0.00198026	1.70239	6.96751e-16	1.36174	0.000322082
PPP1R15A	protein phosphatase 1, regulatory subunit 15A [Source:HGNC Symbol;Acc:14375]	1.47629	9.44395e-06	1.54494	5.78063e-08	1.31022	0.00091017
RCCD1	RCC1 domain containing 1 [Source:HGNC Symbol;Acc:30457]	1.23921	0.00423048	1.4928	8.86055e-08	1.59508	1.1282e-11
PTPN21	protein tyrosine phosphatase, non-receptor type 21 [Source:HGNC Symbol;Acc:9651]	1.36913	2.13849e-05	1.63618	4.07089e-10	1.32137	6.99828e-05
KIAA1551	KIAA1551 [Source:HGNC Symbol;Acc:25559]	1.44253	4.15997e-13	1.51596	7.86631e-17	1.36411	1.24731e-08
ELK4	ELK4, ETS-domain protein (SRF accessory protein 1) [Source:HGNC Symbol;Acc:3326]	1.76439	1.72715e-26	1.18235	0.00400035	1.36734	1.58522e-08
RPS3A	ribosomal protein S3A [Source:HGNC Symbol;Acc:10421]	1.23092	0.0099776	1.75434	1.88236e-14	1.32735	0.000531302
MTERFD3	MTERF domain containing 3 [Source:HGNC Symbol;Acc:30779]	1.36563	0.000253987	1.34689	0.00208835	1.59802	7.27782e-10
RPS6	ribosomal protein S6 [Source:HGNC Symbol;Acc:10429]	1.26076	0.000716998	1.75968	1.58107e-18	1.28918	0.000188617
DIP2A	DIP2 disco-interacting protein 2 homolog A (Drosophila) [Source:HGNC Symbol;Acc:17217]	1.31651	2.28316e-05	1.64218	1.49803e-14	1.34038	7.49986e-06
FNIP1	folliculin interacting protein 1 [Source:HGNC Symbol;Acc:29418]	1.33015	0.000179664	1.33476	0.000255749	1.62474	3.63365e-11
RPL26	ribosomal protein L26 [Source:HGNC Symbol;Acc:10327]	1.33741	3.34413e-07	1.75962	6.19918e-25	1.19164	0.00402511
ZNF675	zinc finger protein 675 [Source:HGNC Symbol;Acc:30768]	1.34745	0.000297582	1.65969	4.54089e-05	1.27792	0.00328113
BIVM	basic, immunoglobulin-like variable motif containing [Source:HGNC Symbol;Acc:16034]	1.43162	7.07268e-06	1.46489	3.09626e-05	1.38702	5.69457e-05
FGFR1OP2	FGFR1 oncogene partner 2 [Source:HGNC Symbol;Acc:23098]	1.4759	1.76266e-12	1.30385	1.68073e-05	1.49244	1.04076e-12
MIR600HG	MIR600 host gene (non-protein coding) [Source:HGNC Symbol;Acc:23642]	1.6437	1.00779e-05	1.31694	0.0071162	1.30434	0.00706807
PIGL	phosphatidylinositol glycan anchor biosynthesis, class L [Source:HGNC Symbol;Acc:8966]	1.26455	0.00652161	1.62962	1.88131e-11	1.36719	2.21841e-05
PCED1A	PC-esterase domain containing 1A [Source:HGNC Symbol;Acc:16212]	1.25347	0.000292372	1.68188	2.66538e-17	1.32304	7.82329e-07
POLG	polymerase (DNA directed), gamma [Source:HGNC Symbol;Acc:9179]	1.51939	3.08114e-12	1.27555	0.000173874	1.46174	4.99504e-10
GFOD1	glucose-fructose oxidoreductase domain containing 1 [Source:HGNC Symbol;Acc:21096]	1.46698	2.55197e-06	1.49713	6.48465e-06	1.28857	0.00972019
ALDH5A1	aldehyde dehydrogenase 5 family, member A1 [Source:HGNC Symbol;Acc:408]	1.35693	1.13365e-08	1.67282	3.47706e-17	1.21902	0.000800848
RPL37P2	ribosomal protein L37 pseudogene 2 [Source:HGNC Symbol;Acc:17092]	1.29546	0.000573198	1.56664	4.30323e-08	1.38191	4.33939e-06
PDE4DIP	phosphodiesterase 4D interacting protein [Source:HGNC Symbol;Acc:15580]	1.66714	2.46606e-26	1.26688	7.40637e-05	1.29648	3.11647e-07
KLHL15	kelch-like family member 15 [Source:HGNC Symbol;Acc:29347]	1.33065	0.000267696	1.3884	3.22984e-05	1.50249	7.21806e-09
KHNYN	KH and NYN domain containing [Source:HGNC Symbol;Acc:20166]	1.31051	3.79714e-06	1.36065	1.26169e-07	1.5493	3.22753e-15
RPL37	ribosomal protein L37 [Source:HGNC Symbol;Acc:10347]	1.20398	0.00563372	1.77434	3.8142e-20	1.24116	0.000972252
PIAS3	protein inhibitor of activated STAT, 3 [Source:HGNC Symbol;Acc:16861]	1.32851	1.47145e-05	1.62159	1.75205e-17	1.269	2.70871e-05
RP11-442A13.1		1.34754	9.1846e-05	1.35159	5.6843e-05	1.49584	8.95301e-08
NKTR	natural killer-tumor recognition sequence [Source:HGNC Symbol;Acc:7833]	1.34939	0.00100496	1.45656	2.60014e-05	1.38644	0.000267919
RPL37P23	ribosomal protein L37 pseudogene 23 [Source:HGNC Symbol;Acc:37003]	1.3596	2.31086e-07	1.59639	9.58843e-15	1.23273	0.000522823
CTD-3035D6.1		1.24906	0.00027379	1.69813	6.10518e-21	1.23989	0.00211322
FAM50A	family with sequence similarity 50, member A [Source:HGNC Symbol;Acc:18786]	1.24235	0.000865154	1.43347	2.40791e-08	1.4793	1.04533e-09
RBL2	retinoblastoma-like 2 (p130) [Source:HGNC Symbol;Acc:9894]	1.31491	9.4341e-07	1.52427	6.32917e-13	1.3057	1.41363e-06
NIPA1	non imprinted in Prader-Willi/Angelman syndrome 1 [Source:HGNC Symbol;Acc:17043]	1.34269	5.99277e-07	1.58509	1.13867e-17	1.21453	0.00085023
SREBF2	sterol regulatory element binding transcription factor 2 [Source:HGNC Symbol;Acc:11290]	1.4715	5.46629e-11	1.25311	0.00026465	1.4057	1.11732e-08
GTPBP1	GTP binding protein 1 [Source:HGNC Symbol;Acc:4669]	1.23053	0.000492972	1.40541	2.59387e-08	1.49334	1.10738e-12
ABHD10	abhydrolase domain containing 10 [Source:HGNC Symbol;Acc:25656]	1.44636	3.99005e-09	1.38771	4.23722e-09	1.29341	4.50727e-05
AHCYL1	adenosylhomocysteinase-like 1 [Source:HGNC Symbol;Acc:344]	1.55622	5.61562e-18	1.25678	3.1744e-05	1.31439	1.87811e-07
PHKA2	phosphorylase kinase, alpha 2 (liver) [Source:HGNC Symbol;Acc:8926]	1.40469	2.68539e-09	1.46272	1.15509e-09	1.25603	0.000124716
FAM73A	family with sequence similarity 73, member A [Source:HGNC Symbol;Acc:24741]	1.27039	0.000798425	1.42515	2.7429e-06	1.42584	4.46193e-07
RNF215	ring finger protein 215 [Source:HGNC Symbol;Acc:33434]	1.2759	0.00913756	1.57784	7.08923e-08	1.25501	0.00569903
FAM193B	family with sequence similarity 193, member B [Source:HGNC Symbol;Acc:25524]	1.26443	0.000963928	1.31612	0.000184009	1.52655	1.50552e-09
SUGP2	SURP and G patch domain containing 2 [Source:HGNC Symbol;Acc:18641]	1.24741	0.0012758	1.33262	1.82839e-05	1.52681	4.27391e-11
CCDC9	coiled-coil domain containing 9 [Source:HGNC Symbol;Acc:24560]	1.40788	0.00020368	1.36102	3.62931e-05	1.33752	1.84658e-05
CNOT6L	CCR4-NOT transcription complex, subunit 6-like [Source:HGNC Symbol;Acc:18042]	1.36146	4.34963e-05	1.43097	1.73776e-06	1.31155	0.000211251
MDM4	Mdm4 p53 binding protein homolog (mouse) [Source:HGNC Symbol;Acc:6974]	1.33673	0.000441978	1.24914	0.00826801	1.51607	9.56258e-07
PCID2	PCI domain containing 2 [Source:HGNC Symbol;Acc:25653]	1.38777	4.21079e-10	1.47269	5.84448e-13	1.23863	0.000303026
PACS2	phosphofurin acidic cluster sorting protein 2 [Source:HGNC Symbol;Acc:23794]	1.37193	5.57119e-08	1.25547	0.000122336	1.4606	2.75655e-10
OCRL	oculocerebrorenal syndrome of Lowe [Source:HGNC Symbol;Acc:8108]	1.39366	1.36554e-12	1.5133	1.31239e-16	1.1756	0.00360512
TMEM192	transmembrane protein 192 [Source:HGNC Symbol;Acc:26775]	1.37077	0.00015836	1.37201	0.000298394	1.33806	0.000120986
RPS29	ribosomal protein S29 [Source:HGNC Symbol;Acc:10419]	1.42734	3.58509e-09	1.42299	1.62147e-08	1.22645	0.00234678
DOCK6	dedicator of cytokinesis 6 [Source:HGNC Symbol;Acc:19189]	1.2291	0.00497898	1.60561	1.51614e-11	1.24134	0.00686082
PTOV1	prostate tumor overexpressed 1 [Source:HGNC Symbol;Acc:9632]	1.38827	6.9861e-09	1.47856	1.21105e-12	1.20781	0.00136873
RP11-36C20.1		1.30488	4.36006e-07	1.48592	2.42016e-14	1.28103	5.84783e-06
RPL15P3	ribosomal protein L15 pseudogene 3 [Source:HGNC Symbol;Acc:21538]	1.31053	7.20298e-06	1.51783	1.1153e-12	1.23833	0.000605571
AC004453.8		1.23303	2.37256e-05	1.6137	3.38432e-24	1.21757	8.98711e-05
GABPB2	GA binding protein transcription factor, beta subunit 2 [Source:HGNC Symbol;Acc:28441]	1.26837	0.00345937	1.35722	0.000204274	1.43221	4.50815e-06
RPL36	ribosomal protein L36 [Source:HGNC Symbol;Acc:13631]	1.23344	0.000562212	1.57163	1.4765e-15	1.2494	0.000186766
PTPDC1	protein tyrosine phosphatase domain containing 1 [Source:HGNC Symbol;Acc:30184]	1.27579	0.00309926	1.27085	0.00957581	1.50415	5.42487e-07
SNHG3	small nucleolar RNA host gene 3 (non-protein coding) [Source:HGNC Symbol;Acc:10118]	1.32514	0.00033352	1.2912	0.00114532	1.43025	6.19652e-06
MUS81	MUS81 endonuclease homolog (S. cerevisiae) [Source:HGNC Symbol;Acc:29814]	1.27665	0.000124607	1.55633	3.26591e-11	1.2133	0.00869912
BMP2K	BMP2 inducible kinase [Source:HGNC Symbol;Acc:18041]	1.4425	3.08386e-08	1.31817	2.51733e-05	1.28264	7.23834e-05
TGIF1	TGFB-induced factor homeobox 1 [Source:HGNC Symbol;Acc:11776]	1.31058	0.000103106	1.47511	1.85347e-09	1.25169	0.000983722
DNPH1	2'-deoxynucleoside 5'-phosphate N-hydrolase 1 [Source:HGNC Symbol;Acc:21218]	1.30873	0.000503029	1.47334	3.81284e-07	1.25335	0.00490968
RPL32	ribosomal protein L32 [Source:HGNC Symbol;Acc:10336]	1.28219	8.88545e-05	1.5398	1.63083e-12	1.21098	0.00323885
PRDM15	PR domain containing 15 [Source:HGNC Symbol;Acc:13999]	1.27222	0.00570562	1.29343	0.00133594	1.45733	5.15815e-08
AASDH	aminoadipate-semialdehyde dehydrogenase [Source:HGNC Symbol;Acc:23993]	1.41963	1.64984e-07	1.24285	0.00537344	1.35743	7.18453e-05
EIF3D	eukaryotic translation initiation factor 3, subunit D [Source:HGNC Symbol;Acc:3278]	1.45924	2.77964e-10	1.20154	0.00370235	1.35143	7.54994e-07
TRIM41	tripartite motif containing 41 [Source:HGNC Symbol;Acc:19013]	1.44636	8.45306e-10	1.21228	0.00324503	1.3516	7.52284e-07
WRAP73	WD repeat containing, antisense to TP73 [Source:HGNC Symbol;Acc:12759]	1.33236	7.84071e-06	1.27897	1.01575e-05	1.39831	1.31586e-08
C3orf17	chromosome 3 open reading frame 17 [Source:HGNC Symbol;Acc:24496]	1.23451	0.00492278	1.442	1.04467e-06	1.332	0.000124437
LRRC14	leucine rich repeat containing 14 [Source:HGNC Symbol;Acc:20419]	1.16927	0.00884488	1.35765	4.37901e-09	1.47862	2.82684e-15
TTC31	tetratricopeptide repeat domain 31 [Source:HGNC Symbol;Acc:25759]	1.34508	4.45408e-05	1.42866	2.7604e-06	1.22873	0.00998174
KLC4	kinesin light chain 4 [Source:HGNC Symbol;Acc:21624]	1.31141	8.07877e-05	1.40067	8.25128e-05	1.28351	0.000379295
KLHL36	kelch-like 36 (Drosophila) [Source:HGNC Symbol;Acc:17844]	1.38492	2.33277e-10	1.27247	5.66244e-06	1.3368	2.38838e-08
GGA1	golgi-associated, gamma adaptin ear containing, ARF binding protein 1 [Source:HGNC Symbol;Acc:17842]	1.23353	0.00187225	1.43522	3.88614e-08	1.32362	3.58693e-05
PLCG1	phospholipase C, gamma 1 [Source:HGNC Symbol;Acc:9065]	1.22858	0.00257008	1.26433	0.000642484	1.49915	2.24234e-10
TRAF3	TNF receptor-associated factor 3 [Source:HGNC Symbol;Acc:12033]	1.48534	4.48569e-12	1.25955	6.67917e-05	1.24504	0.000272994
FUBP1	far upstream element (FUSE) binding protein 1 [Source:HGNC Symbol;Acc:4004]	1.45054	3.59034e-09	1.21192	0.00440479	1.32631	1.40939e-05
TAF7	TAF7 RNA polymerase II, TATA box binding protein (TBP)-associated factor, 55kDa [Source:HGNC Symbol;Acc:11541]	1.24972	0.00196927	1.43505	9.86835e-07	1.30249	0.000203567
ASB1	ankyrin repeat and SOCS box containing 1 [Source:HGNC Symbol;Acc:16011]	1.25645	0.000581761	1.26791	0.000237512	1.46137	1.95214e-09
CTB-13H5.1		1.23288	0.00301363	1.41316	1.65424e-07	1.33322	0.000782235
DHPS	deoxyhypusine synthase [Source:HGNC Symbol;Acc:2869]	1.2268	0.000583549	1.37311	1.28373e-09	1.37426	1.11711e-09
SOCS4	suppressor of cytokine signaling 4 [Source:HGNC Symbol;Acc:19392]	1.55561	1.79575e-15	1.20399	0.00291831	1.20945	0.00217544
PDIA5	protein disulfide isomerase family A, member 5 [Source:HGNC Symbol;Acc:24811]	1.39129	6.14706e-06	1.23725	0.00216942	1.33975	9.61072e-06
MIA3	melanoma inhibitory activity family, member 3 [Source:HGNC Symbol;Acc:24008]	1.18442	0.00555311	1.18986	0.00461937	1.59269	6.06001e-18
ENTPD4	ectonucleoside triphosphate diphosphohydrolase 4 [Source:HGNC Symbol;Acc:14573]	1.31855	1.15832e-06	1.34068	8.43421e-08	1.30658	2.83425e-06
UAP1	UDP-N-acteylglucosamine pyrophosphorylase 1 [Source:HGNC Symbol;Acc:12457]	1.3678	1.2616e-06	1.22928	0.00127899	1.3669	2.3549e-08
CEBPG	CCAAT/enhancer binding protein (C/EBP), gamma [Source:HGNC Symbol;Acc:1837]	1.3005	2.8258e-06	1.22164	0.000452498	1.434	6.7453e-11
RP1-40G4P.1		1.24747	0.0081014	1.45075	2.91392e-06	1.25635	0.00850452
SIKE1	suppressor of IKBKE 1 [Source:HGNC Symbol;Acc:26119]	1.42448	1.96968e-15	1.19977	0.000369829	1.32935	2.46363e-09
RPS23P8	ribosomal protein S23 pseudogene 8 [Source:HGNC Symbol;Acc:35982]	1.37725	3.4311e-08	1.37426	4.27998e-08	1.20033	0.00323924
HACL1	2-hydroxyacyl-CoA lyase 1 [Source:HGNC Symbol;Acc:17856]	1.2626	0.0095844	1.35317	0.000352955	1.3317	7.99255e-05
PTAR1	protein prenyltransferase alpha subunit repeat containing 1 [Source:HGNC Symbol;Acc:30449]	1.32197	1.88198e-05	1.39055	5.19888e-07	1.23236	0.00187937
RP11-169K16.8		1.32523	0.000155807	1.32796	0.00015011	1.27768	0.00426434
RP11-253E3.3		1.30196	0.00527312	1.31129	0.00629448	1.31244	0.00661219
RDH11	retinol dehydrogenase 11 (all-trans/9-cis/11-cis) [Source:HGNC Symbol;Acc:17964]	1.1997	0.000553523	1.34576	1.30648e-08	1.37293	4.01056e-10
PANK4	pantothenate kinase 4 [Source:HGNC Symbol;Acc:19366]	1.2156	0.00862218	1.43764	7.07818e-08	1.26462	0.00114471
GPBP1L1	GC-rich promoter binding protein 1-like 1 [Source:HGNC Symbol;Acc:28843]	1.35967	5.85887e-10	1.32256	5.61153e-08	1.23259	5.01395e-05
RHOT2	ras homolog family member T2 [Source:HGNC Symbol;Acc:21169]	1.27601	3.20651e-06	1.48503	2.53371e-13	1.15266	0.00817174
MLLT4	myeloid/lymphoid or mixed-lineage leukemia (trithorax homolog, Drosophila); translocated to, 4 [Source:HGNC Symbol;Acc:7137]	1.2178	0.00151733	1.30517	2.02049e-05	1.36681	7.07819e-07
LIG3	ligase III, DNA, ATP-dependent [Source:HGNC Symbol;Acc:6600]	1.44477	4.55503e-10	1.26264	0.000206982	1.17857	0.00839501
INPP5E	inositol polyphosphate-5-phosphatase, 72 kDa [Source:HGNC Symbol;Acc:21474]	1.34211	2.68109e-07	1.19678	0.00616778	1.32766	4.7903e-06
RPL24	ribosomal protein L24 [Source:HGNC Symbol;Acc:10325]	1.283	3.34823e-06	1.38305	1.36079e-09	1.19602	0.00152316
CBFA2T2	core-binding factor, runt domain, alpha subunit 2; translocated to, 2 [Source:HGNC Symbol;Acc:1536]	1.25233	0.000244232	1.22772	0.00500174	1.38147	1.38929e-08
RPS15	ribosomal protein S15 [Source:HGNC Symbol;Acc:10388]	1.20365	0.00288794	1.48305	9.96466e-12	1.17369	0.00984954
ZC3H11A	zinc finger CCCH-type containing 11A [Source:HGNC Symbol;Acc:29093]	1.20015	0.00168121	1.41475	4.94616e-10	1.22722	0.00043828
CLCC1	chloride channel CLIC-like 1 [Source:HGNC Symbol;Acc:29675]	1.39402	1.27212e-09	1.22065	0.00361005	1.21979	0.000716807
SEC23A	Sec23 homolog A (S. cerevisiae) [Source:HGNC Symbol;Acc:10701]	1.32591	1.51204e-05	1.2701	0.000343237	1.22652	0.00194342
SPSB3	splA/ryanodine receptor domain and SOCS box containing 3 [Source:HGNC Symbol;Acc:30629]	1.26435	0.00258522	1.3126	0.000375856	1.24049	0.00390734
AP3M2	adaptor-related protein complex 3, mu 2 subunit [Source:HGNC Symbol;Acc:570]	1.26849	1.16187e-05	1.31719	4.99679e-06	1.22727	0.00101506
DCAF16	DDB1 and CUL4 associated factor 16 [Source:HGNC Symbol;Acc:25987]	1.25724	0.0015947	1.24617	0.00160571	1.30615	0.000200069
ZFYVE20	zinc finger, FYVE domain containing 20 [Source:HGNC Symbol;Acc:20759]	1.21166	0.000597901	1.1924	0.00261037	1.40302	6.94982e-11
RPL24P4	ribosomal protein L24 pseudogene 4 [Source:HGNC Symbol;Acc:21371]	1.18995	0.000542475	1.32466	1.637e-08	1.27685	1.50388e-06
TTC37	tetratricopeptide repeat domain 37 [Source:HGNC Symbol;Acc:23639]	1.23111	0.00415631	1.32157	0.000278155	1.23388	0.00357517
GDI1	GDP dissociation inhibitor 1 [Source:HGNC Symbol;Acc:4226]	1.18162	0.00302714	1.42646	3.30724e-11	1.17744	0.00519611
XPOT	exportin, tRNA [Source:HGNC Symbol;Acc:12826]	1.23333	0.000477572	1.29953	9.81637e-06	1.25224	0.0001308
RPL24P8		1.20453	0.00866172	1.33329	5.04312e-05	1.22915	0.0074583
RPL35A	ribosomal protein L35a [Source:HGNC Symbol;Acc:10345]	1.17342	0.00964115	1.36653	7.21088e-08	1.19964	0.0027093
FIP1L1	FIP1 like 1 (S. cerevisiae) [Source:HGNC Symbol;Acc:19124]	1.33413	1.30294e-07	1.22529	0.000158135	1.17794	0.00512993
IL13RA1	interleukin 13 receptor, alpha 1 [Source:HGNC Symbol;Acc:5974]	1.23746	6.37555e-05	1.26932	5.27232e-06	1.21913	1.41055e-05
MLLT6	myeloid/lymphoid or mixed-lineage leukemia (trithorax homolog, Drosophila); translocated to, 6 [Source:HGNC Symbol;Acc:7138]	1.21419	0.000576707	1.28013	8.79621e-06	1.22664	0.000487438
NDEL1	nudE nuclear distribution E homolog (A. nidulans)-like 1 [Source:HGNC Symbol;Acc:17620]	1.22182	7.95626e-05	1.30729	5.82052e-07	1.191	0.000605101
FAM192A	family with sequence similarity 192, member A [Source:HGNC Symbol;Acc:29856]	1.21131	0.000100417	1.31208	1.52968e-07	1.18967	0.000335884
RPS2P5	ribosomal protein S2 pseudogene 5 [Source:HGNC Symbol;Acc:31386]	1.29891	1.07408e-05	1.19369	0.00368025	1.18874	0.00536912
DUSP3	dual specificity phosphatase 3 [Source:HGNC Symbol;Acc:3069]	1.21608	0.00138983	1.23592	0.000575545	1.22339	0.000828776
HMGXB3	HMG box domain containing 3 [Source:HGNC Symbol;Acc:28982]	1.16527	0.0080869	1.1911	0.00168461	1.30957	6.5544e-07
SENP5	SUMO1/sentrin specific peptidase 5 [Source:HGNC Symbol;Acc:28407]	1.23051	0.00192874	1.18914	0.00983496	1.21981	0.00244155
MTMR3	myotubularin related protein 3 [Source:HGNC Symbol;Acc:7451]	1.22384	9.55191e-05	1.18695	0.0017495	1.21941	6.21633e-05
P4HTM	prolyl 4-hydroxylase, transmembrane (endoplasmic reticulum) [Source:HGNC Symbol;Acc:28858]	1.1845	0.00325743	1.21129	0.00060502	1.22906	0.000160576
KIAA0141	KIAA0141 [Source:HGNC Symbol;Acc:28969]	1.18254	0.00215065	1.23708	8.37122e-05	1.15558	0.00872714
EP400	E1A binding protein p400 [Source:HGNC Symbol;Acc:11958]	1.19419	0.000848461	1.19817	0.000956484	1.17106	0.00476365
		n=349
Gene Symbol	Description	Fadu_Fold change	FaDu_FDR	HCT-116_Fold change	HCT-116_FDR	SiHa_Fold change	SiHa_FDR

## Sheet: Down-regulated genes
Corbet et al.	TGFβ2-induced formation of lipid droplets is necessary for acidosis-driven EMT and metastatic spreading of cancer cells
Supplementary Data 1: Lists of up- and downregulated genes in pH 6.5-adapted SiHa, FaDu and HCT-116 cancer cell lines used to draw the Venn diagrams in Figure S3A. Only the genes with a false discovery rate (FDR) < 0.01 and FPKM (fragments per kilobase of exon per million mapped reads) > 0.5 were considered for analysis. Full data from the RNA sequencing analysis reported in this paper were archi…
	Downregulated genes in pH 6.5-adapted cells (vs native cells at pH 7.4)
	FaDu	SiHa	HCT-116		FaDu	SiHa	HCT-116	FaDu/SiHa	FaDu/HCT-116	SiHa/HCT-116	all 3 cell lines
	Gene Symbol	Gene Symbol	Gene Symbol		n=1352	n=1604	n=1593	n=523	n=476	n=454	n=305
	AADAC	A2M-AS1	AASDHPPT					ABCC5	ABCD1	AASDHPPT	ABLIM1
	AARS2	AACS	ABCB10					ABLIM1	ABHD2	ABHD17B	AC004987.9
	ABCA12	AAGAB	ABCC2					AC004840.9	ABHD8	ABLIM1	AC005795.1
	ABCA7	AASDHPPT	ABCC4					AC004967.8	ABLIM1	ABTB2	ACTR3
	ABCC5	ABCA1	ABCD1					AC004987.9	ABR	AC004158.2	ADAM10
	ABCD1	ABCA3	ABCF1					AC005795.1	AC004987.9	AC004987.9	ADRM1
	ABHD15	ABCB8	ABHD17B		TOTAL			AC007255.8	AC005329.7	AC005795.1	AGFG2
	ABHD16A	ABCC5	ABHD2		FaDu	SiHa	HCT-116	AC017048.3	AC005795.1	AC073150.4	AGPAT2
	ABHD2	ABCF2	ABHD8		n=2657	n=2887	n=2829	ACAA1	AC005943.5	AC093724.2	AGPAT3
	ABHD4	ABCF2P1	ABL1					ACN9	AC009948.5	ACOT11	AIMP2
	ABHD5	ABCG1	ABLIM1					ACP2	AC018766.4	ACOT7	AKAP1
	ABHD8	ABCG2	ABLIM3					ACTR2	ACSL3	ACTR1A	ALDH16A1
	ABLIM1	ABHD11	ABR					ACTR3	ACTR3	ACTR3	ALDH3B1
	ABR	ABHD17B	ABT1					ADAM10	ADAM10	ADAM10	ANKEF1
	AC002066.1	ABI1	ABTB2					ADAMTS15	ADPRHL1	ADAM15	ANKMY2
	AC002310.7	ABI2	AC004158.2					ADCY1	ADRM1	ADCK2	ANP32A
	AC003665.1	ABLIM1	AC004987.9					ADD3	AGAP1	ADM	ANXA1
	AC004840.9	ABTB2	AC005083.1					ADI1	AGAP2-AS1	ADORA1	AP1S3
	AC004893.11	AC003991.3	AC005329.7					ADRM1	AGFG2	ADORA2B	ARHGAP18
	AC004967.8	AC004158.2	AC005795.1					AES	AGPAT2	ADRM1	ARPC3
	AC004987.9	AC004840.9	AC005943.5					AFAP1L2	AGPAT3	AGFG2	ASB9
	AC005034.3	AC004967.7	AC006460.2					AGFG2	AIMP2	AGPAT2	ATP11A
	AC005329.7	AC004967.8	AC006538.1					AGPAT2	AKAP1	AGPAT3	ATP6V0E1
	AC005682.5	AC004980.7	AC007238.1					AGPAT3	ALDH16A1	AIF1L	ATP6V0E2
	AC005795.1	AC004987.9	AC007318.5					AGPS	ALDH3B1	AIMP2	BAD
	AC005943.5	AC005795.1	AC007690.1					AHCYL2	ALG1	AKAP1	BAG1
	AC006116.22	AC006465.3	AC009299.4					AHR	ALYREF	AKR1B1	BCL11B
	AC006273.5	AC007229.3	AC009506.1					AIMP2	AMH	AKR1B1P2	BCL9
	AC007255.8	AC007255.8	AC009948.5					AKAP1	ANKEF1	ALDH16A1	BMP7
	AC009948.5	AC009403.2	AC011841.1					AKAP9	ANKMY2	ALDH3B1	BRAT1
	AC011290.5	AC016700.5	AC015849.16					AKT1S1	ANKRD2	AMBRA1	BRCA1
	AC012307.3	AC017048.3	AC016732.2					ALDH16A1	ANKRD54	ANKEF1	BRSK2
	AC012531.25	AC018642.1	AC016734.2					ALDH3A1	ANO1	ANKMY2	C11orf1
	AC013283.1	AC018816.3	AC018737.1					ALDH3B1	ANP32A	ANP32A	C11orf45
	AC016405.1	AC058791.1	AC018766.4					ALDH4A1	ANP32E	ANXA1	C15orf39
	AC017048.3	AC058791.2	AC018865.5					ALG8	ANXA1	AP1S3	C1orf226
	AC018766.4	AC073150.4	AC022182.2					ALKBH3	ANXA2	AP2S1	C2CD3
	AC025171.1	AC073346.2	AC022498.1					ALPP	ANXA2P1	AP4S1	C2orf43
	AC026740.1	AC074389.9	AC064850.4					ANKEF1	ANXA2P2	APBB1	C7orf50
	AC069213.1	AC078899.1	AC072062.1					ANKMY2	ANXA2P3	API5	C9orf169
	AC093388.3	AC084125.4	AC073046.25					ANP32A	ANXA5	API5P1	CAMK2G
	AC110619.2	AC092171.1	AC073063.10					ANXA1	AP001062.7	APIP	CAPN1
	AC124789.1	AC092535.3	AC073130.1					ANXA11	AP1S2	APPL1	CASP6
	ACAA1	AC093391.2	AC073150.4					ANXA4	AP1S3	AQP3	CCDC47
	ACAP3	AC093627.10	AC074212.3					AP1S3	APAF1	ARF3	CCDC82
	ACE2	AC093673.5	AC090673.1					AP5Z1	APEX1	ARHGAP18	CCNYL1
	ACKR3	AC093724.2	AC092168.2					ARFGEF1	ARHGAP18	ARHGAP22	CD2AP
	ACN9	AC097721.2	AC093724.2					ARHGAP1	ARHGAP23	ARHGAP27	CDH1
	ACP2	AC104297.1	AC093818.1					ARHGAP18	ARID1B	ARHGAP32	CDK5
	ACSL3	AC108488.3	AC105760.2					ARHGEF12	ARL6IP6	ARHGAP35	CFL1
	ACTR2	ACAA1	AC113189.5					ARHGEF37	ARMC7	ARHGEF3	CGN
	ACTR3	ACACA	AC115617.2					ARPC1B	ARPC3	ARID5B	CHD9
	ACTR8	ACAD9	AC125238.2					ARPC3	ARRDC3	ARL6IP5	CHEK1
	ACTRT3	ACADM	AC137932.6					ARSD	ASB9	ARPC3	CHRNA5
	ACVR1	ACADSB	ACAA2					ASB9	ASF1A	ASB9	CNP
	ADAL	ACAT1	ACOT11					ASCC3	ASNA1	ASCC1	COMMD9
	ADAM10	ACN9	ACOT7					ASNSD1	ATAD3A	ATP11A	CPVL
	ADAMTS1	ACO1	ACOX2					ATL3	ATF2	ATP6V0E1	CRYBG3
	ADAMTS10	ACOT11	ACSL3					ATP11A	ATP11A	ATP6V0E2	CSRP2BP
	ADAMTS15	ACOT7	ACTBP7					ATP2A3	ATP1A3	B3GNT5	CTSD
	ADAMTS3	ACOX1	ACTL6A					ATP2B4	ATP6V0D1	B4GALT5	CYB561A3
	ADAMTSL5	ACP2	ACTR1A					ATP5E	ATP6V0E1	BAD	DAB2IP
	ADARB1	ACP6	ACTR3					ATP5G3	ATP6V0E2	BAG1	DBI
	ADAT1	ACSL5	ADAM10					ATP5L	ATP8B2	BCL11B	DDX49
	ADCK5	ACTA2	ADAM15					ATP6V0E1	B3GALTL	BCL9	DDX6
	ADCY1	ACTL10	ADAR					ATP6V0E2	B3GNT2	BCL9L	DEK
	ADD3	ACTR1A	ADCK2					ATRX	BAD	BDNF	DHCR24
	ADH1C	ACTR2	ADCK4					ATXN7L3	BAG1	BEND6	DHX40
	ADI1	ACTR3	ADD1					BACE1	BAIAP2	BHLHB9	DHX9
	ADPGK	ACTR3C	ADM					BAD	BCL11B	BMP7	DLEU1
	ADPRHL1	ADAM10	ADM5					BAG1	BCL2L11	BMPR1A	DNAJB6
	ADRBK2	ADAM12	ADORA1					BAZ1B	BCL9	BNIP3	DNAJC5
	ADRM1	ADAM15	ADORA2B					BAZ2B	BCLAF1	BNIP3L	DNER
	AES	ADAMTS15	ADPRHL1					BCKDHB	BCOR	BNIP3P1	DOK3
	AFAP1L2	ADCK2	ADPRHL2					BCL11B	BCR	BRAT1	DOPEY1
	AFF4	ADCY1	ADRM1					BCL9	BIN1	BRCA1	DPY19L1
	AGAP1	ADD2	ADSL					BLOC1S2	BMP7	BRE	DPYSL2
	AGAP2-AS1	ADD3	ADSS					BMP7	BPNT1	BRMS1	DTWD2
	AGFG2	ADI1	AF196972.4					BMPR2	BRAT1	BRSK2	DYNLL2
	AGPAT2	ADK	AFAP1					BRAT1	BRCA1	BZW2	ECE1
	AGPAT3	ADM	AGA					BRCA1	BRCA2	C10orf12	ECHS1
	AGPAT4	ADO	AGAP1					BRCC3	BRD3	C11orf1	EEF1A2
	AGPAT9	ADORA1	AGAP1-IT1					BRSK2	BROX	C11orf45	EIF2AK1
	AGPS	ADORA2B	AGAP2-AS1					BTNL9	BRSK2	C11orf49	ELF3
	AHCYL2	ADRBK1	AGFG1					C10orf118	C11orf1	C15orf39	EMC10
	AHNAK2	ADRM1	AGFG2					C10orf54	C11orf45	C17orf96	EPB41L4A
	AHR	AEN	AGPAT2					C11orf1	C14orf142	C17orf97	EPC2
	AIFM2	AES	AGPAT3					C11orf45	C15orf39	C1orf226	EPHB6
	AIMP2	AF131215.2	AGTRAP					C15orf39	C17orf80	C20orf112	FADD
	AJUBA	AF131215.5	AIF1L					C15orf41	C19orf54	C2CD3	FAM102A
	AK3	AFAP1L2	AIMP2					C17orf89	C1orf226	C2CD5	FAM13B
	AKAP1	AFTPH	AK4P1					C1orf122	C21orf67	C2orf15	FAM173B
	AKAP11	AGAP3	AKAP1					C1orf226	C2CD3	C2orf43	FAM213B
	AKAP3	AGFG2	AKR1B1					C2CD3	C2orf43	C2orf47	FDX1
	AKAP8	AGK	AKR1B1P2					C2orf43	C7orf50	C6orf106	FNBP1L
	AKAP9	AGPAT1	AL162759.1					C7orf50	C9orf116	C6orf132	FRK
	AKR1C1	AGPAT2	AL357673.1					C9orf169	C9orf169	C7orf49	FTSJ2
	AKR1C3	AGPAT3	ALDH16A1					CACHD1	C9orf43	C7orf50	FZD1
	AKT1S1	AGPS	ALDH18A1					CACNB3	CABLES1	C7orf73	G6PC3
	AL354822.1	AGTPBP1	ALDH1B1					CAMK2G	CAMK2G	C9orf169	GALNT7
	AL627309.1	AHCYL2	ALDH3B1					CAPN1	CAPN1	C9orf3	GAPDHP1
	ALDH16A1	AHNAK	ALDH7A1P1					CARD6	CASP6	CALB2	GAPDHP60
	ALDH1A1	AHR	ALG1					CASK	CBX2	CALM3	GAPDHP65
	ALDH3A1	AHRR	ALG10					CASKIN2	CCDC47	CAMK2G	GAPDHP70
	ALDH3B1	AIF1L	ALMS1					CASP10	CCDC82	CAPN1	GNE
	ALDH4A1	AIM1	ALPK2					CASP2	CCND3	CAPRIN1	GSTCD
	ALDH9A1	AIM1L	ALPK3					CASP6	CCNYL1	CASP6	GTF2A1
	ALG1	AIM2	ALYREF					CCDC132	CCSER2	CBFA2T3	GTF3A
	ALG1L	AIMP2	AMBRA1					CCDC47	CD109	CBWD1	H2AFX
	ALG1L15P	AKAP1	AMD1					CCDC82	CD24P4	CBX3	HEATR2
	ALG5	AKAP13	AMH					CCDC90B	CD276	CBX3P9	HELZ
	ALG8	AKAP9	AMIGO2					CCDC93	CD2AP	CCAR1	HN1
	ALKBH3	AKIP1	AMOT					CCNE1	CDC27	CCDC104	HNRNPA1P33
	ALOX15	AKNA	AMPD3					CCNYL1	CDC5L	CCDC18	HOXA2
	ALPP	AKR1B1	ANAPC1					CD164	CDCA7L	CCDC47	HOXA7
	ALPPL2	AKR1B10	ANAPC15					CD2AP	CDH1	CCDC82	HRAS
	ALX4	AKR1B1P1	ANGPTL4					CD74	CDIPT	CCDC85C	HRSP12
	ALYREF	AKR1B1P2	ANK1					CDC42BPG	CDK2AP1	CCDC86	HS6ST1
	AMH	AKR1B1P7	ANK3					CDC73	CDK5	CCDC91	IDE
	AMTN	AKT1S1	ANKEF1					CDH1	CDK8	CCNJL	IDH1
	ANKEF1	ALDH16A1	ANKMY2					CDK14	CDR2L	CCNYL1	IFT46
	ANKFY1	ALDH1A3	ANKRD11					CDK5	CEL	CCT2	IQCE
	ANKMY1	ALDH3A1	ANKRD2					CDKN1A	CENPB	CD2AP	ITM2C
	ANKMY2	ALDH3A2	ANKRD26					CDYL2	CENPP	CD44	ITPK1
	ANKRD2	ALDH3B1	ANKRD54					CFI	CFL1	CD81	JUP
	ANKRD24	ALDH4A1	ANO1					CFL1	CGN	CDC42EP2	KDELC2
	ANKRD42	ALG8	ANO6					CGN	CHAF1B	CDC42EP4	KIAA1598
	ANKRD50	ALG9	ANP32A					CHCHD5	CHD9	CDC42SE2	KIAA1715
	ANKRD54	ALKBH3	ANP32B					CHD3	CHEK1	CDH1	KIAA1984-AS1
	ANO1	ALKBH4	ANP32BP1					CHD9	CHMP6	CDH3	KRT18
	ANP32A	ALPP	ANP32E					CHEK1	CHRNA5	CDK2AP2	KRT18P10
	ANP32E	ALS2	ANTXR1					CHPF	CHST14	CDK5	KRT18P11
	ANXA1	AMBRA1	ANXA1					CHPF2	CHST7	CDK9	KRT18P13
	ANXA10	AMMECR1	ANXA2					CHRNA10	CHSY1	CDS1	KRT18P17
	ANXA11	AMOTL1	ANXA2P1					CHRNA5	CLINT1	CEP41	KRT18P18
	ANXA2	ANKEF1	ANXA2P2					CHST12	CLOCK	CFL1	KRT18P28
	ANXA2P1	ANKIB1	ANXA2P3					CKMT1B	CLSTN1	CGN	KRT18P4
	ANXA2P2	ANKMY2	ANXA5					CLASP1	CLTA	CHCHD2	KRT18P65
	ANXA2P3	ANKRD13B	ANXA6					CLDN1	CNP	CHCHD3P3	KRT8
	ANXA4	ANKRD13D	ANXA9					CLEC2B	COG4	CHD9	KRT8P10
	ANXA5	ANKRD19P	AP000783.2					CLN6	COL12A1	CHDH	KRT8P2
	ANXA8L1	ANKRD49	AP001062.7					CLTB	COL27A1	CHEK1	KRT8P3
	ANXA8L2	ANKRD6	AP1AR					CMBL	COL4A4	CHMP3	KRT8P33
	AP001062.7	ANKS1A	AP1B1					CNNM1	COL9A3	CHRNA5	KRT8P36
	AP001271.3	ANKS6	AP1S2					CNP	COMMD1	CLP1	KRT8P45
	AP1S2	ANO9	AP1S3					CNTNAP3	COMMD9	CLPTM1	KTN1
	AP1S3	ANP32A	AP2S1					COBLL1	COPS2	CNOT4	L3MBTL3
	AP2M1	ANXA1	AP3S1					COMMD9	COPS8	CNP	LASP1
	AP3B1	ANXA11	AP4S1					CORO1B	CORO1A	COL4A6	LCMT2
	AP4E1	ANXA4	AP5M1					CPA4	CPEB4	COMMD9	LGALS3BP
	AP5Z1	AP001258.4	AP5S1					CPSF1P1	CPVL	COMTD1	LINC00511
	APAF1	AP002954.3	APAF1					CPSF7	CRABP2	COTL1	LIPA
	APBA1	AP003068.23	APBB1					CPVL	CREBBP	CPSF3	LMBR1
	APBA2	AP1S1	APBB2					CREB3	CRISPLD2	CPT1A	MAD1L1
	APC	AP1S3	APEX1					CROT	CRYBG3	CPVL	MAGI1
	APCDD1	AP2A2	API5					CRYBG3	CSK	CRYBG3	MAPRE2
	APEX1	AP2S1	API5P1					CSRP2BP	CSRP2BP	CSPP1	MB21D2
	APOD	AP3B2	APIP					CTD-2228K2.7	CSTB	CSRP2BP	MBNL3
	APOL1	AP4M1	APITD1					CTD-3099C6.9	CTC-228N24.3	CTBP2	MBOAT7
	APOL2	AP4S1	APOBEC3F					CTNND1	CTCF	CTC-459F4.1	MEA1
	APOL3	AP5Z1	APOPT1					CTSD	CTD-2033A16.2	CTD-3065B20.1	MEGF8
	APOL6	APBB1	APPL1					CWC15	CTD-2044J15.2	CTNNAL1	METTL9
	APP	API5	AQP3					CWF19L2	CTD-2589H19.6	CTR9	MISP
	APPBP2	API5P1	ARAP3					CYB561A3	CTDSPL	CTSD	MPDU1
	AQR	APIP	ARF3					CYB5D1	CTSB	CTXN1	MPRIPP1
	ARFGEF1	APLP1	ARF6					CYP2S1	CTSD	CUL1	MRPL21
	ARHGAP1	APLP2	ARFIP1					CYP4V2	CTSH	CUL4B	MSH3
	ARHGAP18	APOA1BP	ARHGAP12					DAB2IP	CTSV	CUX1	MTHFD1
	ARHGAP23	APOBEC3C	ARHGAP17					DAK	CUEDC1	CXADR	MYLIP
	ARHGAP25	APPL1	ARHGAP18					DBI	CXXC5	CYB561A3	MYO1B
	ARHGDIA	AQP1	ARHGAP22					DBNL	CYB561	DAB2IP	MYO5C
	ARHGDIB	AQP3	ARHGAP23					DCTN1	CYB561A3	DBI	NACC2
	ARHGEF12	ARAP1	ARHGAP26					DDT	D2HGDH	DDIT4	NCOR2
	ARHGEF37	ARAP2	ARHGAP27					DDX18	DAB2IP	DDR1	NETO2
	ARHGEF40	ARCN1	ARHGAP29					DDX31	DAG1	DDX1	NPAT
	ARID1B	ARF3	ARHGAP32					DDX49	DAGLA	DDX49	NR2F1
	ARL16	ARF5	ARHGAP35					DDX6	DAP	DDX6	NR3C1
	ARL4D	ARFGAP2	ARHGEF10L					DECR1	DBI	DEK	OAS1
	ARL6IP6	ARFGEF1	ARHGEF18					DEK	DDX49	DENND4C	OLA1P1
	ARMC7	ARFIP2	ARHGEF19					DGKA	DDX6	DGAT2	OSBPL11
	ARMCX1	ARG2	ARHGEF3					DHCR24	DEK	DGKG	PAFAH1B2
	ARPC1B	ARHGAP1	ARID1B					DHX40	DENR	DGKZ	PANX1
	ARPC2	ARHGAP18	ARID5B					DHX9	DGCR2	DGKZP1	PARVA
	ARPC3	ARHGAP21	ARL3					DLEU1	DGCR6L	DHCR24	PBX1
	ARPC5	ARHGAP22	ARL4A					DNAJB6	DGUOK-AS1	DHX40	PCDH1
	ARRDC3	ARHGAP27	ARL6IP1					DNAJC5	DHCR24	DHX9	PCYOX1
	ARSD	ARHGAP32	ARL6IP5					DNER	DHFR	DHX9P1	PCYT1A
	ASAH1	ARHGAP35	ARL6IP6					DOCK3	DHX40	DLEU1	PELI2
	ASB7	ARHGAP42	ARMC5					DOCK5	DHX9	DNAAF3	PFKFB4
	ASB9	ARHGAP5	ARMC6					DOK3	DLEU1	DNAJB6	PFN1P1
	ASCC3	ARHGEF1	ARMC7					DOPEY1	DLG5	DNAJC5	PGD
	ASCL2	ARHGEF12	ARMC9					DPP3	DNAJB6	DNER	PGRMC1
	ASF1A	ARHGEF16	ARPC3					DPY19L1	DNAJC1	DOK3	PHF12
	ASNA1	ARHGEF3	ARPC4					DPY19L2P2	DNAJC15	DOPEY1	PHKB
	ASNSD1	ARHGEF35	ARRB1					DPYSL2	DNAJC5	DPY19L1	PHLDB1
	ATAD3A	ARHGEF37	ARRDC3					DSP	DNAJC9	DPYSL2	PIK3C2B
	ATF2	ARHGEF5	ARSK					DTWD2	DNER	DPYSL5	PINK1-AS
	ATF6	ARID5B	ASB9					DUSP14	DNMBP	DST	PKMP1
	ATG16L1	ARL14EP	ASCC1					DYNC2H1	DOK3	DSTN	PKMP4
	ATG4A	ARL2	ASF1A					DYNLL2	DOPEY1	DTWD2	POLR2L
	ATL3	ARL5A	ASNA1					ECE1	DPY19L1	DTX2	PRELID1
	ATMIN	ARL6IP5	ASRGL1					ECHS1	DPYSL2	DTX4	PRKAR1B
	ATP11A	ARMC10	ATAD3A					EEF1A2	DTWD2	DYNLL2	PRPF19
	ATP1A3	ARMC8	ATF2					EGFL7	DUSP12	E2F3-IT1	PSMC2
	ATP1B3P1	ARMCX4	ATG9A					EHD3	DYNLL2	ECD	PSMC3
	ATP2A3	ARNT2	ATOX1					EHMT1	E2F2	ECE1	PSMD1
	ATP2B4	ARPC1A	ATP11A					EI24	ECE1	ECHS1	PSMD12
	ATP2C2	ARPC1B	ATP1A1					EIF2AK1	ECHDC1	EEF1A2	PSMD14
	ATP5E	ARPC3	ATP1A3					EIF3J	ECHS1	EFCAB4B	PTGES
	ATP5G3	ARPC5L	ATP1B1					ELF3	EEF1A2	EGLN3	PTTG1IP
	ATP5H	ARRDC1	ATP6V0D1					ELF4	EEPD1	EHD1	PVRL1
	ATP5J	ARSD	ATP6V0E1					EMC10	EFCAB11	EIF2AK1	RAB38
	ATP5L	ARSI	ATP6V0E2					EMP1	EFNB2	EIF3B	RABL5
	ATP5O	ASB9	ATP6V1D					EPB41L1	EHMT2	EIF4EBP2	RAD51C
	ATP6AP2	ASCC1	ATP6V1E2					EPB41L4A	EIF1AXP1	EIF4H	RANBP2
	ATP6V0D1	ASCC3	ATP8B2					EPC2	EIF2AK1	EIF5A	RAPGEF1
	ATP6V0E1	ASL	ATP8B3					EPHA4	EIF2AK2	EIF5AL1	RBM45
	ATP6V0E2	ASNSD1	ATPAF1					EPHB6	ELF1	EIF6	RC3H1
	ATP6V1H	ASS1	ATXN10					EPS8L2	ELF3	ELF3	RDX
	ATP7A	ASS1P11	AUNIP					ETV7	ELP6	ELOVL6	RFC2
	ATP8B1	ASS1P9	AURKAIP1					EVPL	EMC10	EMC10	RHOD
	ATP8B2	ASTN2	AXIN2					EXOC6B	EMP2	ENHO	RHOV
	ATRX	ATE1	AXL					F2R	ENSAP2	EPB41L4A	RMI1
	ATXN7L3	ATG13	B3GALT6					F2RL1	EPB41L4A	EPB41L4B	RNF167
	AVEN	ATG2A	B3GALTL					FADD	EPC2	EPC2	RNF20
	AVPI1	ATG9B	B3GNT2					FAH	EPHB3	EPCAM	RNPEP
	B3GALTL	ATL1	B3GNT5					FAM102A	EPHB6	EPHB4	RP11-159D12.9
	B3GNT2	ATL3	B4GALT1					FAM105A	EPN3	EPHB6	RP11-465N4.4
	B4GALNT1	ATP11A	B4GALT5					FAM111B	ERBB2	EPN1	RP11-566E18.3
	BACE1	ATP13A2	BAD					FAM118B	FADD	ERC1	RP4-775C13.1
	BACE2	ATP2A3	BAG1					FAM13B	FAM102A	ERF	RPPH1
	BAD	ATP2B4	BAG2					FAM171B	FAM13B	EVA1C	RRN3P3
	BAG1	ATP2C1	BAI1					FAM173B	FAM161A	FADD	RTKN2
	BAIAP2	ATP5E	BAIAP2					FAM213B	FAM173B	FAM102A	RXRA
	BAMBI	ATP5G3	BANF1					FAM50B	FAM213B	FAM13B	S100A10
	BARD1	ATP5J2	BBIP1					FAM83A	FAM222A	FAM173B	S100A14
	BAZ1B	ATP5L	BBS9					FAM89B	FARS2	FAM188A	S100A4
	BAZ2B	ATP6V0E1	BCAP31					FASTK	FASN	FAM213B	SAMD15
	BCAT1	ATP6V0E2	BCAR1					FBXO28	FBXL19	FAM43A	SAMD9
	BCKDHB	ATP6V0E2-AS1	BCAS4					FDX1	FDX1	FAM63B	SASH1
	BCL11B	ATP6V1F	BCL11B					FERMT1	FEN1P1	FBXL18	SCRN3
	BCL2L11	ATP8A1	BCL2L11					FIS1	FNBP1L	FBXO11	SDC1
	BCL7C	ATP8A2	BCL9					FNBP1L	FOCAD	FBXO2	SEPT7
	BCL9	ATR	BCL9L					FOXA1	FOXM1	FDX1	SGPL1
	BCLAF1	ATRX	BCLAF1					FOXC1	FOXN3	FEN1	SH2D4A
	BCOR	ATXN7L1	BCOR					FOXN3-AS1	FOXP4	FH	SH3BP4
	BCR	ATXN7L3	BCR					FRK	FOXRED2	FJX1	SH3KBP1
	BDP1	ATXN7L3B	BDH2					FRMD4B	FRK	FKBP1A	SLC1A3
	BECN1	AUH	BDH2P1					FRMD8	FRMD5	FKBP1C	SLC29A3
	BEX5	AUTS2	BDNF					FRMD8P1	FTSJ2	FNBP1L	SLC2A1
	BIN1	AVIL	BEND6					FTSJ2	FYN	FRK	SLC30A6
	BIRC2	AVL9	BFSP1					FZD1	FZD1	FTH1	SLC44A1
	BLOC1S2	B3GNT4	BHLHB9					G6PC3	G6PC3	FTH1P7	SLC4A2
	BLOC1S6	B3GNT5	BICD2					GAD1	GALNT10	FTH1P8	SLC52A3
	BLVRB	B4GALT5	BIN1					GALNT12	GALNT7	FTSJ2	SMG7
	BLZF1	BACE1	BIRC5					GALNT18	GAMT	FZD1	SP3
	BMP7	BAD	BLID					GALNT7	GAPDHP1	FZD3	SPATS2L
	BMPR1B	BAG1	BLMH					GANC	GAPDHP60	G6PC3	SPCS2P4
	BMPR2	BAIAP2L1	BMI1					GAPDHP1	GAPDHP65	G6PD	SPINT1
	BNIP2	BAZ1B	BMP1					GAPDHP60	GAPDHP70	GALNT7	SRBD1
	BPIFB1	BAZ2B	BMP4					GAPDHP65	GLCE	GAPDHP1	SRPX
	BPNT1	BCAM	BMP7					GAPDHP70	GLRX	GAPDHP60	SSBP3
	BRAT1	BCAP29	BMPR1A					GBA	GLS	GAPDHP65	STAG1
	BRCA1	BCCIP	BMPR1APS1					GCC2	GMPR2	GAPDHP70	STIM1
	BRCA2	BCKDHB	BMS1					GFM1	GNA11	GAPDHP72	STXBP5
	BRCC3	BCL11B	BNIP3					GJB5	GNA13	GATA3	SUMF1
	BRD3	BCL3	BNIP3L					GLT8D2	GNE	GDAP1	TANC2
	BRF2	BCL7B	BNIP3P1					GLUL	GPER	GLB1L2	TBL1X
	BRI3BP	BCL9	BOK					GMPR	GPS1	GLTPD1	TBL1XR1
	BRICD5	BCL9L	BPNT1					GNE	GPX8	GNAI2	TCEB3
	BRMS1L	BDNF	BPTF					GORASP2	GRB10	GNE	TEX261
	BROX	BEGAIN	BRAT1					GPR137	GSN	GPI	TEX9
	BRPF3	BEND6	BRCA1					GPR39	GSTCD	GPR126	TFR2
	BRSK2	BEND7	BRCA2					GPRC5B	GSTP1	GPR87	THADA
	BST2	BEST1	BRD3					GPRC5C	GTDC2	GSTCD	TIRAP
	BTBD7	BET1	BRD4					GRIP1	GTF2A1	GTF2A1	TLN2
	BTNL9	BEX2	BRE					GSTCD	GTF2F1	GTF3A	TMEM109
	BX322557.10	BEX4	BRMS1					GTF2A1	GTF3A	H19	TMEM127
	C10orf118	BHLHB9	BROX					GTF3A	GULP1	H2AFX	TNIK
	C10orf54	BID	BRSK2					GTF3C6	H2AFX	H2AFY2	TPGS2
	C11orf1	BIK	BSG					H2AFX	HAUS3	HADHA	TPM3
	C11orf45	BIRC3	BTBD11					HAT1	HEATR2	HDHD1	TRIM62
	C11orf63	BIRC6	BX842568.2					HCG18	HELZ	HEATR2	TRIM66
	C11orf92	BLOC1S2	BZW2					HDAC1	HEXIM2	HELLS	TRIP6
	C11orf93	BMP7	C10orf12					HEATR2	HMGB1	HELZ	TSC22D3
	C12orf57	BMPR1A	C10orf2					HELZ	HN1	HN1	TSPAN14
	C12orf68	BMPR2	C10orf35					HIGD1A	HNRNPA1P33	HNRNPA1P33	TTYH3
	C12orf75	BNC1	C10orf91					HINT2	HNRNPA3P6	HNRNPLL	UBR3
	C14orf142	BNIP3	C11orf1					HIST1H1C	HOXA2	HOXA10	UCN2
	C14orf159	BNIP3L	C11orf24					HIST1H2AC	HOXA7	HOXA2	UMPS
	C15orf39	BNIP3P1	C11orf45					HIST1H2BD	HR	HOXA3	USP6NL
	C15orf41	BOLA3	C11orf49					HIST1H2BH	HRAS	HOXA7	VOPP1
	C16orf70	BRAF	C11orf74					HIST1H2BK	HRSP12	HOXA-AS2	WARS
	C17orf51	BRAT1	C11orf82					HLA-DMA	HS6ST1	HOXA-AS4	WDFY3
	C17orf59	BRCA1	C11orf83					HLA-DRA	HYLS1	HPCAL1	WDR34
	C17orf62	BRCC3	C12orf43					HM13	ICK	HRAS	WDR52
	C17orf70	BRE	C12orf52					HMBS	ICMT	HRSP12	WWOX
	C17orf80	BRIX1	C14orf132					HN1	ICT1	HS6ST1	YWHAZP2
	C17orf89	BRMS1	C14orf142					HNRNPA1P33	IDE	HSPD1P5	ZFHX3
	C19orf54	BRSK2	C15orf38					HOXA1	IDH1	HTATIP2	ZHX1
	C19orf57	BTBD10	C15orf39					HOXA2	IFI27	IDE	ZNF107
	C19orf60	BTC	C16orf80					HOXA7	IFI6	IDH1	ZNF488
	C19orf66	BTG2	C17orf107					HOXB3	IFIT1	IFT46	ZNF544
	C1orf106	BTNL9	C17orf80					HOXB4	IFIT5	IMPDH1	ZNF609
	C1orf122	BUD31	C17orf96					HOXD10	IFNAR1	IQCE	ZNF780A
	C1orf21	BZW1	C17orf97					HOXD13	IFT46	ITGB8	ZW10
	C1orf226	BZW1P1	C18orf54					HOXD9	IFT88	ITM2C
	C1orf53	BZW1P2	C19orf10					HRAS	IKBIP	ITPK1
	C1orf85	BZW2	C19orf24					HRSP12	IL22RA1	ITPRIP
	C21orf67	C10orf118	C19orf25					HS6ST1	IMP3	JUP
	C22orf46	C10orf12	C19orf40					HSD17B12	INPP4B	KAT5
	C2CD3	C10orf54	C19orf47					IDE	INSIG2	KBTBD4
	C2orf43	C10orf76	C19orf48					IDH1	IQCE	KCNK5
	C2orf54	C11orf1	C19orf54					IFI16	IREB2	KDELC2
	C3orf83	C11orf30	C19orf82					IFIH1	ISG15	KDM1A
	C4orf19	C11orf31	C1orf131					IFIT2	ITM2C	KDM2A
	C4orf48	C11orf35	C1orf198					IFIT3	ITPK1	KIAA0754
	C5orf24	C11orf45	C1orf226					IFITM2	JOSD2	KIAA1279
	C5orf28	C11orf48	C1orf233					IFT46	JUP	KIAA1549
	C5orf42	C11orf49	C1QTNF1					IGFBP3	KB-1732A1.1	KIAA1598
	C5orf56	C11orf57	C1R					IGFBP6	KCTD3	KIAA1715
	C6orf164	C11orf58	C20orf112					IL1RL2	KDELC2	KIAA1984-AS1
	C6orf211	C11orf70	C20orf27					INA	KEAP1	KIF18A
	C6orf70	C11orf73	C21orf58					INTS1	KIAA0101	KRT18
	C7orf50	C11orf80	C21orf67					INTS4	KIAA1009	KRT18P10
	C9orf116	C11orf84	C2CD3					INTS5	KIAA1161	KRT18P11
	C9orf142	C11orf86	C2CD5					IQCE	KIAA1598	KRT18P13
	C9orf16	C11orf95	C2orf15					IRAK4	KIAA1715	KRT18P17
	C9orf169	C15orf39	C2orf43					IRF1	KIAA1984-AS1	KRT18P18
	C9orf43	C15orf41	C2orf47					IRX3	KLF2	KRT18P28
	C9orf64	C15orf59	C2orf70					ITGA6	KLHDC3	KRT18P31
	C9orf84	C16orf62	C2orf81					ITM2C	KLK6	KRT18P38
	CA13	C17orf104	C4orf32					ITPK1	KRT18	KRT18P4
	CAB39L	C17orf89	C4orf46					JPH3	KRT18P10	KRT18P65
	CABLES1	C17orf96	C5AR1					JPX	KRT18P11	KRT8
	CACHD1	C17orf97	C6orf106					JUP	KRT18P13	KRT80
	CACNB3	C19orf33	C6orf132					KCNK1	KRT18P17	KRT8P10
	CALM1	C1GALT1	C6orf52					KCTD21	KRT18P18	KRT8P2
	CALML3	C1orf116	C6orf99					KDELC2	KRT18P28	KRT8P3
	CAMK2G	C1orf122	C7orf49					KDM4C	KRT18P4	KRT8P32
	CAMK2N1	C1orf172	C7orf50					KDM6A	KRT18P65	KRT8P33
	CAMK4	C1orf226	C7orf60					KIAA0100	KRT8	KRT8P36
	CANT1	C1QBP	C7orf73					KIAA1211L	KRT8P10	KRT8P45
	CAPN1	C1S	C8orf58					KIAA1217	KRT8P2	KTN1
	CAPN2	C20orf112	C9orf116					KIAA1468	KRT8P3	L3MBTL3
	CAPNS2	C2CD2L	C9orf169					KIAA1598	KRT8P33	LAMTOR1
	CARD11	C2CD3	C9orf3					KIAA1715	KRT8P36	LASP1
	CARD6	C2CD5	C9orf43					KIAA1984-AS1	KRT8P45	LCMT2
	CASK	C2orf15	CA12					KLF3	KTN1	LDHA
	CASKIN2	C2orf43	CABIN1					KLF4	L3MBTL3	LDHAP2
	CASP10	C2orf47	CABLES1					KLHL7	LAD1	LDHAP4
	CASP2	C3orf14	CACYBPP2					KMT2A	LAP3	LDHAP5
	CASP6	C5	CALB2					KMT2C	LASP1	LDHAP7
	CASP7	C6orf106	CALD1					KRCC1	LCMT2	LDLRAD3
	CAT	C6orf132	CALHM2					KRT15	LCN2	LGALS3
	CBR1	C6orf141	CALHM3					KRT18	LEO1	LGALS3BP
	CBR3	C6orf223	CALM3					KRT18P10	LEPRE1	LIMK1
	CBX2	C6orf47	CAMK2G					KRT18P11	LFNG	LINC00511
	CBX4	C7orf13	CAMKK1					KRT18P13	LGALS3BP	LIPA
	CCBE1	C7orf43	CANX					KRT18P17	LGALS9	LIPH
	CCDC101	C7orf49	CAPN1					KRT18P18	LHX2	LMBR1
	CCDC106	C7orf50	CAPN5					KRT18P28	LIMK2	LRRC42
	CCDC115	C7orf55-LUC7L2	CAPN6					KRT18P4	LIMS1	LRRC61
	CCDC120	C7orf73	CAPRIN1					KRT18P65	LIN54	LSM5
	CCDC127	C8orf82	CAPS2					KRT19	LINC00511	LSR
	CCDC132	C9orf169	CAPZB					KRT19P1	LIPA	LTBP1
	CCDC137	C9orf3	CARHSP1					KRT6A	LMBR1	LTBP3
	CCDC15	C9orf40	CARM1					KRT8	LMNB2	LY6E
	CCDC171	C9orf69	CASC10					KRT8P10	LPCAT2	MAD1L1
	CCDC43	C9orf85	CASC4					KRT8P2	LRP1	MAGI1
	CCDC47	CA11	CASP6					KRT8P3	LRRC37A9P	MAP4K3
	CCDC51	CA2	CBFA2T3					KRT8P33	LRRC45	MAP7D1
	CCDC57	CA9	CBLB					KRT8P36	LRRC6	MAPK13
	CCDC6	CAB39	CBWD1					KRT8P45	LRRCC1	MAPKAPK3
	CCDC68	CACHD1	CBX1					KTN1	LSM3	MAPRE2
	CCDC74A	CACNA2D3	CBX1P1					L3MBTL2	LY6G5C	MARCKSL1
	CCDC82	CACNB3	CBX1P2					L3MBTL3	MAD1L1	MARVELD3
	CCDC90B	CADM3	CBX1P4					LAMA5	MAGI1	MB21D2
	CCDC93	CADM4	CBX2					LAPTM4A	MAGOHB	MBD2
	CCND3	CADPS2	CBX3					LASP1	MAML2	MBNL3
	CCNE1	CALB2	CBX3P9					LBH	MAP3K12	MBOAT7
	CCNE2	CALM3	CBX5					LCMT2	MAPRE2	MCAT
	CCNYL1	CAMK2D	CBX6					LGALS3BP	MARCKS	MCFD2
	CCSER2	CAMK2G	CCAR1					LGR6	MARVELD1	MCM7
	CCZ1	CAMSAP2	CCDC104					LINC00511	MAZ	MCMBP
	CD109	CAMSAP3	CCDC138					LINC00842	MB21D2	MEA1
	CD164	CAND1	CCDC157					LINC00920	MBNL3	MED16
	CD24P4	CAP2	CCDC18					LIPA	MBOAT7	MEGF8
	CD274	CAPG	CCDC34					LMBR1	MEA1	MEST
	CD276	CAPN1	CCDC47					LMBRD1	MED20	METTL9
	CD2AP	CAPNS1	CCDC50					LMBRD2	MEGF8	MFHAS1
	CD74	CAPRIN1	CCDC58					LNPEP	MELK	MGST2
	CD82	CAPZA2	CCDC58P3					LRBA	MESDC2	MICU1
	CD99	CARD6	CCDC69					LRRC16A	METTL13	MINPP1
	CDA	CASC8	CCDC77					LRRC37A4P	METTL7A	MIR210HG
	CDAN1	CASD1	CCDC82					LRRFIP1	METTL9	MISP
	CDC27	CASK	CCDC85C					LY6D	MEX3D	MKRN1
	CDC42BPG	CASKIN2	CCDC86					MAD1L1	MFSD5	MKX
	CDC45	CASP10	CCDC91					MAGI1	MGAT5	MLLT10
	CDC5L	CASP14	CCDC94					MAP4K4	MGAT5B	MLLT3
	CDC6	CASP2	CCNB1					MAPK11	MGME1	MOB1A
	CDC73	CASP6	CCNB2					MAPRE2	MGST3	MOSPD3
	CDCA7L	CASP8	CCNB3					MARCH7	MISP	MPDU1
	CDH1	CASZ1	CCND3					MARVELD2	MOCS1	MPHOSPH10
	CDH11	CAV1	CCNJL					MB21D2	MORC2	MPP6
	CDH13	CAV2	CCNYL1					MBNL3	MPDU1	MPRIPP1
	CDH24	CBFA2T3	CCSER2					MBOAT7	MPP7	MPZL2
	CDIPT	CBL	CCT2					MCCC1	MPRIPP1	MRPL11
	CDK12	CBLL1	CD101					MCM6	MRFAP1L1	MRPL21
	CDK14	CBS	CD109					MCU	MRP63	MRPL32
	CDK19	CBWD1	CD226					MEA1	MRPL1	MRPS2
	CDK2AP1	CBWD2	CD24P4					MECOM	MRPL15	MSH3
	CDK5	CBX3	CD276					MED17	MRPL21	MSRA
	CDK8	CBX3P9	CD2AP					MEGF8	MRPL40	MTDH
	CDKL5	CC2D2A	CD320					MEIS2	MRPL44	MTHFD1
	CDKN1A	CCAR1	CD44					METTL8	MSH3	MTMR2
	CDKN1B	CCDC102B	CD81					METTL9	MSLN	MT-RNR1
	CDKN2AIP	CCDC104	CD97					MFSD1	MSX2	MTUS1
	CDKN2C	CCDC132	CDC20P1					MFSD6	MT1E	MYCBP
	CDR2L	CCDC142	CDC25B					MISP	MT1P3	MYLIP
	CDRT1	CCDC18	CDC27					MKI67IP	MTHFD1	MYO10
	CDT1	CCDC3	CDC34					MMP17	MTHFD1P1	MYO1B
	CDYL2	CCDC47	CDC42EP1					MPDU1	MUL1	MYO5C
	CEACAM1	CCDC64	CDC42EP2					MPP5	MUTYH	NACC1
	CEACAM6	CCDC71L	CDC42EP4					MPRIPP1	MYBL1	NACC2
	CEL	CCDC74B	CDC42SE2					MRPL21	MYCBP2	NAT10
	CENPB	CCDC82	CDC5L					MSH3	MYEOV	NCOR2
	CENPP	CCDC84	CDCA7L					MST1R	MYLIP	NEDD4L
	CENPQ	CCDC85B	CDH1					MTHFD1	MYO1B	NETO2
	CEP57	CCDC85C	CDH3					MUC1	MYO5B	NFE2
	CERS3	CCDC86	CDIPT					MVP	MYO5C	NHSL1
	CERS6	CCDC88C	CDK2AP1					MXRA5	NACC2	NME1
	CFH	CCDC90B	CDK2AP2					MYH14	NARF	NPAT
	CFI	CCDC91	CDK4					MYLIP	NAV1	NR2F1
	CFL1	CCDC93	CDK5					MYO1B	NCK2	NR2F1-AS1
	CGN	CCM2	CDK7					MYO5C	NCKIPSD	NR3C1
	CH25H	CCNE1	CDK8					MYOF	NCLN	NRBP1
	CHAF1A	CCNH	CDK9					NAB1	NCOR2	NREP
	CHAF1B	CCNJL	CDKAL1					NACC2	NDUFV3	NUDCD3
	CHCHD5	CCNT2	CDKN1C					NAPA	NEBL	NUP210
	CHD3	CCNYL1	CDKN2AIPNL					NAPEPLD	NECAP2	NUP62
	CHD9	CCT2	CDR2L					NBEAL1	NEDD1	NXN
	CHEK1	CCT6A	CDS1					NCEH1	NEO1	OAS1
	CHM	CCT6P1	CECR6					NCOR2	NETO2	ODC1
	CHMP5	CCT6P2	CEL					NDFIP2	NFIX	OLA1
	CHMP6	CCT6P3	CENPB					NDUFA4	NOV	OLA1P1
	CHPF	CCT7	CENPBD1					NDUFC2	NPAT	ORAI2
	CHPF2	CD14	CENPF					NEFL	NPTN	OSBPL11
	CHRNA10	CD151	CENPM					NETO2	NPTXR	P2RY2
	CHRNA5	CD163L1	CENPO					NFE2L1	NR2F1	PACS1
	CHST12	CD164	CENPP					NFE2L2	NR3C1	PAFAH1B2
	CHST14	CD2AP	CENPW					NFRKB	NRGN	PAICSP4
	CHST2	CD44	CEP112					NFU1	NRM	PANX1
	CHST7	CD59	CEP128					NMI	NSD1	PARD3
	CHSY1	CD74	CEP135					NOTCH1	NSL1	PARP1
	CHURC1	CD81	CEP170					NPAS1	NUAK1	PARVA
	CITED2	CD9	CEP350					NPAT	OAS1	PBX1
	CKLF	CDC123	CEP41					NR2F1	OAS3	PC
	CKMT1A	CDC14B	CEP55					NR3C1	OLA1P1	PCDH1
	CKMT1B	CDC42BPG	CEP63					NRG4	ORC1	PCYOX1
	CLASP1	CDC42EP2	CEP68					NRSN2	OSBPL11	PCYT1A
	CLDN1	CDC42EP3	CEP78					NT5C3A	PAFAH1B2	PDGFRL
	CLEC16A	CDC42EP4	CERK					NUP160	PAGR1	PDIA6
	CLEC2B	CDC42SE2	CETN2					NVL	PALM3	PDLIM1
	CLEC7A	CDC73	CFL1					OAS1	PANX1	PEBP1
	CLIC2	CDCP1	CFL2					OAS2	PARVA	PELI2
	CLINT1	CDH1	CGN					OLA1P1	PBX1	PEX13
	CLN6	CDH3	CHAF1B					ORC4	PCBD2	PFKFB4
	CLOCK	CDK13	CHCHD2					ORMDL1	PCDH1	PFN1P1
	CLSPN	CDK14	CHCHD3P3					OSBPL11	PCYOX1	PGAM1
	CLSTN1	CDK17	CHD4					OSBPL7	PCYT1A	PGD
	CLTA	CDK18	CHD9					OTUB1	PDGFC	PGK1
	CLTB	CDK2AP2	CHDH					OXCT1	PDLIM2	PGK1P2
	CLTC	CDK5	CHEK1					PAFAH1B2	PDSS2	PGM1
	CMBL	CDK9	CHKA					PANX1	PELI2	PGM2L1
	CMPK2	CDKN1A	CHMP1A					PAPSS2	PEPD	PGRMC1
	CNNM1	CDS1	CHMP3					PARP4	PERP	PHF12
	CNNM4	CDYL2	CHMP4B					PARP9	PFKFB4	PHKB
	CNP	CEBPZ	CHMP6					PARVA	PFN1P1	PHLDB1
	CNPY4	CECR7	CHRNA5					PBX1	PGD	PHRF1
	CNR1	CELF1	CHST14					PCDH1	PGDP1	PHTF2
	CNTN1	CELSR2	CHST3					PCDH7	PGRMC1	PIK3C2B
	CNTNAP3	CEP41	CHST7					PCSK1N	PHACTR2	PINK1-AS
	COBLL1	CFB	CHSY1					PCSK5	PHAX	PKMP1
	COG3	CFD	CIB2					PCSK7	PHF12	PKMP4
	COG4	CFI	CISD2					PCYOX1	PHKB	PLOD2
	COG6	CFL1	CISH					PCYT1A	PHLDB1	PLS1
	COL12A1	CFL1P2	CITED4					PDCD10	PI4K2B	POLE3
	COL17A1	CFL1P4	CLCN3					PDCD2	PIGQ	POLR2J
	COL1A1	CGN	CLCN4					PDSS1	PIK3C2B	POLR2L
	COL27A1	CHCHD2	CLDN3					PELI2	PIK3R1	POLR3H
	COL28A1	CHCHD2P6	CLDN4					PFKFB4	PINK1-AS	POP7
	COL4A3	CHCHD3	CLGN					PFN1P1	PKMP1	POR
	COL4A4	CHCHD3P3	CLINT1					PGAP2	PKMP4	PPAP2C
	COL5A1	CHCHD5	CLOCK					PGD	PLS3	PPIAP22
	COL5A2	CHD3	CLP1					PGRMC1	PLSCR1	PPIF
	COL5A3	CHD7	CLPTM1					PHF12	POFUT1	PPM1G
	COL7A1	CHD9	CLSTN1					PHF14	POLA1	PPME1
	COL8A1	CHDH	CLTA					PHKB	POLR2L	PPP1CA
	COL9A3	CHEK1	CLU					PHLDB1	POLR3B	PPP1CB
	COMMD1	CHID1	CLUAP1					PICALM	PPP5C	PPP1R14B
	COMMD4	CHMP3	CLUH					PIK3C2B	PPT1	PPP1R14BP3
	COMMD7	CHN1	CMTM3					PIK3R3	PQLC1	PPP2R4
	COMMD9	CHPF	CMTM6					PINK1	PRELID1	PRCC
	COMT	CHPF2	CNBP					PINK1-AS	PRIM1	PRDM11
	COPS2	CHRNA10	CNNM3					PKIA	PRKAR1A	PRELID1
	COPS8	CHRNA5	CNOT10					PKMP1	PRKAR1B	PRKAR1B
	COPZ2	CHST10	CNOT4					PKMP4	PRKAR2A	PRKAR2B
	CORO1A	CHST12	CNOT7					PKP2	PRKCQ	PRKCDBP
	CORO1B	CIB1	CNP					PLCD3	PRKXP1	PRKCH
	COX11	CIITA	CNPY3					PLCE1	PRPF18	PRMT6
	COX6A1	CIRH1A	CNTNAP2					PLCL2	PRPF19	PROSC
	COX6A1P2	CISD1	CNTRL					PLXNB2	PRR22	PRPF19
	CPA4	CISD3	COG4					PLXNB3	PRR5	PRPF40A
	CPEB4	CKMT1B	COL12A1					PMS2	PSKH1	PSMC2
	CPNE8	CLASP1	COL18A1					PNPO	PSMA7	PSMC3
	CPSF1P1	CLCF1	COL27A1					POLA2	PSMC1P1	PSMD1
	CPSF7	CLDN1	COL4A4					POLR2L	PSMC2	PSMD12
	CPVL	CLDN12	COL4A6					POMP	PSMC3	PSMD13
	CRABP2	CLDN15	COL6A1					PPM1B	PSMD1	PSMD14
	CREB3	CLEC2B	COL9A3					PPM1L	PSMD12	PTBP3
	CREBBP	CLIC1	COMMD1					PPP1R12C	PSMD14	PTGES
	CRISP3	CLIP1	COMMD5					PPP2R1B	PTGES	PTGES2
	CRISPLD1	CLN6	COMMD9					PRADC1	PTMAP5	PTP4A2
	CRISPLD2	CLNS1A	COMTD1					PRCP	PTTG1IP	PTP4A2P1
	CRK	CLP1	COPRS					PRDX5	PVRL1	PTPLB
	CROCC	CLPB	COPS2					PRELID1	PVRL3	PTPN12
	CROT	CLPTM1	COPS4					PRICKLE4	PXDN	PTRF
	CRYBG3	CLTB	COPS8					PRKAA1	PYGB	PTTG1IP
	CSK	CMBL	COPS8P2					PRKAR1B	QRICH2	PVRL1
	CSNK1D	CMTM7	COQ2					PRPF19	RAB2A	PWWP2B
	CSRP2BP	CMTM8	COQ7					PRR15	RAB38	PXN
	CSTB	CNDP2	CORO1A					PSD4	RAB5C	QSER1
	CTA-217C2.1	CNN2	COTL1					PSMC2	RABL5	RAB17
	CTC-228N24.3	CNNM1	COX15					PSMC3	RAD51C	RAB38
	CTCF	CNOT4	CPE					PSMC5	RAI1	RABL5
	CTD-2033A16.2	CNP	CPEB4					PSMD1	RANBP2	RAC1
	CTD-2044J15.2	CNTNAP3	CPNE2					PSMD12	RAPGEF1	RAC1P2
	CTD-2095E4.1	COA4	CPS1					PSMD14	RARS	RAD23B
	CTD-2116N20.1	COBL	CPSF3					PSMD2	RBM15B	RAD51C
	CTD-2194D22.3	COBLL1	CPT1A					PSMD5-AS1	RBM45	RANBP2
	CTD-2201E18.3	COG5	CPT2					PSME3	RC3H1	RAPGEF1
	CTD-2228K2.7	COL4A6	CPVL					PSMG3-AS1	RC3H2	RAPGEFL1
	CTD-2270L9.4	COL8A2	CRABP2					PSPH	RDX	RBM45
	CTD-2349P21.9	COMMD9	CREB1					PTGES	REEP5	RBP1
	CTD-2354A18.1	COMTD1	CREBBP					PTGR1	RFC2	RC3H1
	CTD-2521M24.9	COPB1	CREM					PTK6	RHOD	RCN1
	CTD-2589H19.6	COPG2	CRIM1					PTPN13	RHOV	RCN1P2
	CTD-3099C6.9	COPS6	CRIP2					PTPN6	RIOK2	RDX
	CTDSP1	CORO1B	CRISPLD2					PTPRG-AS1	RMI1	REPIN1
	CTDSPL	COTL1	CRLF1					PTPRK	RNF167	REPS1
	CTDSPL2	COX5A	CRYBG3					PTTG1IP	RNF20	RFC2
	CTNND1	COX5B	CSK					PVRL1	RNF224	RFFL
	CTSA	COX6B1	CSNK1G2					RAB14	RNF25	RHOD
	CTSB	COX8A	CSNK1G3					RAB38	RNF40	RHOG
	CTSD	CPA4	CSPP1					RABL5	RNPEP	RHOU
	CTSH	CPSF1P1	CSRP1					RAD51C	RP11-1055B8.6	RHOV
	CTSS	CPSF3	CSRP2BP					RAET1G	RP11-159D12.9	RMI1
	CTSV	CPSF4	CSTB					RANBP2	RP11-252K23.2	RN7SK
	CUEDC1	CPSF7	CSTF2					RAPGEF1	RP11-290F20.1	RN7SL648P
	CWC15	CPT1A	CTA-407F11.6					RARG	RP11-424C20.2	RNF141
	CWF19L2	CPVL	CTB-171A8.1					RARRES3	RP11-465N4.4	RNF167
	CXCR2	CRB3	CTB-181H17.1					RBCK1	RP11-498C9.15	RNF20
	CXXC5	CRCP	CTBP1-AS2					RBM45	RP11-512F24.1	RNPEP
	CYB561	CREB3	CTBP2					RBM6	RP11-526I2.5	ROCK2
	CYB561A3	CREG2	CTC-228N24.3					RBPMS	RP11-54O7.17	ROR2
	CYB5D1	CRLS1	CTC-301O7.4					RC3H1	RP11-566E18.3	RP11-138A9.1
	CYB5D2	CROT	CTC-459F4.1					RCL1	RP1-203P18.1	RP11-159D12.9
	CYBRD1	CRTAC1	CTC-503J8.6					RDX	RP13-383K5.4	RP11-175O19.4
	CYP27C1	CRYBG3	CTC-523E23.1					REEP1	RP4-775C13.1	RP11-179G5.4
	CYP2J2	CSPP1	CTCF					RFC2	RP5-1086K13.1	RP11-282K24.3
	CYP2S1	CSRP2BP	CTD-2026D20.2					RHOD	RPP25	RP11-359B12.2
	CYP2W1	CSTF3	CTD-2033A16.2					RHOV	RPP30	RP11-433O3.1
	CYP4V2	CTBP2	CTD-2044J15.2					RIF1	RPPH1	RP11-465N4.4
	CYP7B1	CTC-308K20.3	CTD-2089O24.1					RIOK3	RPS19BP1	RP11-516A11.1
	CYTH1	CTC-444N24.11	CTD-2090I13.2					RIPK4	RPTOR	RP11-566E18.3
	D2HGDH	CTC-459F4.1	CTD-2091N23.1					RMI1	RRN3P3	RP11-58E21.6
	DAB2IP	CTD-2060C23.1	CTD-2116N17.1					RNF144B	RTKN2	RP11-606P2.1
	DAG1	CTD-2228K2.7	CTD-2130O13.1					RNF149	RXRA	RP11-622K12.1
	DAGLA	CTD-2311M21.2	CTD-2265O21.3					RNF167	S100A10	RP11-65J3.1
	DAK	CTD-2555C10.3	CTD-2302E22.3					RNF20	S100A14	RP11-676M6.1
	DAP	CTD-2620I22.2	CTD-2571E19.3					RNF214	S100A3	RP11-761E20.1
	DAPK1	CTD-3065B20.1	CTD-2589H19.6					RNF216P1	S100A4	RP4-775C13.1
	DAPP1	CTD-3099C6.9	CTD-2619J13.19					RNF34	SAE1	RP5-1121A15.1
	DBI	CTNNAL1	CTD-3065B20.1					RNPEP	SAMD15	RP6-109B7.3
	DBNL	CTNND1	CTD-3148I10.1					RP11-157P1.4	SAMD9	RPN2
	DCP1B	CTR9	CTDNEP1					RP11-159D12.9	SAMHD1	RPPH1
	DCTN1	CTSC	CTDP1					RP11-174G6.5	SASH1	RRN3P3
	DCTN5	CTSD	CTDSP2					RP11-18F14.2	SCAMP2	RTKN2
	DDT	CTXN1	CTDSPL					RP11-289I10.2	SCAMP5	RTN3
	DDX18	CUL1	CTHRC1					RP11-383G6.4	SCPEP1	RTN3P1
	DDX18P5	CUL4B	CTNNAL1					RP11-465N4.4	SCRN3	RWDD2B
	DDX31	CUL5	CTNNAP1					RP11-506M12.1	SDC1	RXRA
	DDX49	CUX1	CTNNBL1					RP11-566E18.3	SEC63	S100A10
	DDX58	CWC15	CTR9					RP11-567G24.1	SEPHS2	S100A14
	DDX6	CWF19L2	CTSB					RP11-802E16.3	SEPT2P1	S100A4
	DDX60	CXADR	CTSD					RP1-228P16.1	SEPT6	SAAL1
	DDX60L	CXCL1	CTSH					RP3-368A4.5	SEPT7	SAC3D1
	DECR1	CXCL16	CTSL					RP3-486I3.4	SFXN5	SAMD15
	DEK	CXorf23	CTSV					RP4-564F22.5	SGCB	SAMD9
	DENND2C	CXorf57	CTSZ					RP4-694B14.5	SGK196	SASH1
	DENR	CYB561A3	CTXN1					RP4-775C13.1	SGPL1	SBF2-AS1
	DERA	CYB5D1	CUEDC1					RPE	SH2D4A	SBK1
	DGCR2	CYCS	CUL1					RPPH1	SH3BP4	SCRN3
	DGCR5	CYP1B1	CUL3					RPUSD4	SH3GL1	SDC1
	DGCR6L	CYP1B1-AS1	CUL4B					RREB1	SH3KBP1	SDCCAG8
	DGKA	CYP20A1	CUTC					RRN3	SH3TC1	SEMA3C
	DGUOK-AS1	CYP26B1	CUX1					RRN3P3	SHCBP1	SEPT7
	DHCR24	CYP2D6	CWC27					RTKN2	SHMT1	SEPT9
	DHFR	CYP2R1	CXADR					RXRA	SIN3A	SERINC2
	DHRS7B	CYP2S1	CXorf56					S100A10	SIPA1L3	SET
	DHRS9	CYP2U1	CXXC5					S100A14	SKA2	SETP14
	DHX29	CYP4F12	CYB561					S100A4	SKA3	SFR1
	DHX40	CYP4F3	CYB561A3					SAMD15	SLC1A3	SGK223
	DHX58	CYP4V2	CYP24A1					SAMD9	SLC29A3	SGPL1
	DHX9	CYSTM1	CYP4F23P					SAMD9L	SLC2A1	SH2D4A
	DIAPH2	DAB2	D2HGDH					SASH1	SLC2A4RG	SH3BP4
	DISP1	DAB2IP	DAB2IP					SBDS	SLC30A1	SH3KBP1
	DISP2	DAGLB	DAG1					SBDSP1	SLC30A6	SH3RF2
	DLEU1	DAK	DAGLA					SCNN1A	SLC35A2	SHFM1
	DLEU2	DAP3	DAP					SCRN1	SLC44A1	SHOC2
	DLG5	DAPK2	DARS2					SCRN3	SLC44A2	SKAP2
	DLK2	DARS	DBI					SDC1	SLC4A2	SLC16A3
	DLX1	DAXX	DBN1					SDHA	SLC52A3	SLC1A3
	DNAJB6	DBF4	DCAF12					SDSL	SLC9A1	SLC1A5
	DNAJC1	DBF4P1	DCLRE1A					SECTM1	SLC9A3R1	SLC24A1
	DNAJC15	DBI	DCLRE1B					SELENBP1	SLTM	SLC25A23
	DNAJC19P9	DBNL	DCPS					SEPT11	SMARCAL1	SLC25A24
	DNAJC4	DBR1	DCTN3					SEPT7	SMC1A	SLC29A1
	DNAJC5	DCAF13	DCTN4					SERBP1	SMG7	SLC29A3
	DNAJC9	DCN	DCTPP1					SERPINB5	SMIM15	SLC2A1
	DND1	DCTN1	DCUN1D3					SESN3	SMPD4	SLC30A6
	DNER	DCUN1D5	DCXR					SF3B1	SNHG7	SLC30A9
	DNMBP	DDB1	DDA1					SGPL1	SOAT1	SLC35F2
	DOCK1	DDB2	DDAH2					SH2D3A	SORBS3	SLC35F6
	DOCK3	DDIT4	DDC8					SH2D4A	SP110	SLC44A1
	DOCK5	DDIT4L	DDIT4					SH3BGRL3	SP3	SLC4A2
	DOCK8	DDR1	DDN					SH3BP4	SPATS2L	SLC52A3
	DOK3	DDT	DDR1					SH3GL2	SPCS2P4	SMG7
	DOPEY1	DDX1	DDX1					SH3KBP1	SPDL1	SNX10
	DPP3	DDX18	DDX23					SHISA2	SPHK2	SNX12
	DPP8	DDX21	DDX24					SHROOM3	SPIN1	SNX17
	DPY19L1	DDX31	DDX39A					SIK2	SPINT1	SP3
	DPY19L2P2	DDX49	DDX3X					SIRT7	SPOP	SPATS2L
	DPY19L4	DDX56	DDX46					SLC12A9	SRBD1	SPCS2P4
	DPYD	DDX6	DDX49					SLC16A2	SRD5A1P1	SPECC1
	DPYSL2	DEAF1	DDX6					SLC1A3	SRD5A3	SPINT1
	DPYSL3	DECR1	DDX6P2					SLC20A1	SRPX	SPRED2
	DSC2	DEGS1	DEK					SLC25A12	SSBP3	SRBD1
	DSC3	DEK	DENND4C					SLC25A45	SSNA1	SRCRB4D
	DSCC1	DENND4C	DENND5B					SLC27A4	SSR2	SRPX
	DSG2	DENND5A	DENR					SLC29A3	STAG1	SRSF8
	DSG3	DEPTOR	DEPDC1B					SLC2A1	STIM1	SSBP3
	DSP	DESI1	DGAT2					SLC2A11	STK36	SSH2
	DTL	DGAT2	DGCR14					SLC30A6	STT3A	SSRP1
	DTWD2	DGKA	DGCR2					SLC35B3	STXBP4	ST14
	DTX3L	DGKG	DGCR6L					SLC38A10	STXBP5	ST5
	DUOX1	DGKH	DGKG					SLC39A1	SUMF1	STAG1
	DUS1L	DGKZ	DGKZ					SLC44A1	SUMO3	STARD3NL
	DUSP11	DGKZP1	DGKZP1					SLC45A4	SUPT4H1	STIM1
	DUSP12	DHCR24	DGUOK-AS1					SLC4A2	SUSD1	STRBP
	DUSP14	DHRS11	DHCR24					SLC52A3	SYDE1	STXBP5
	DUSP23	DHRS2	DHFR					SLC6A9	SYNJ2	SUMF1
	DUT	DHRS3	DHFRL1					SLCO3A1	TAF9B	SUMO1
	DYNC1I2	DHX40	DHRS4-AS1					SLK	TANC2	SYT12
	DYNC1I2P1	DHX57	DHX15					SMC3	TBC1D22A	SYT7
	DYNC2H1	DHX9	DHX16					SMG6	TBC1D9	SYTL2
	DYNLL2	DHX9P1	DHX32					SMG7	TBCD	TANC2
	DYRK1A	DIO3OS	DHX40					SMPD1	TBL1X	TBL1X
	DYRK2	DLAT	DHX8					SMPDL3A	TBL1XR1	TBL1XR1
	E2F2	DLD	DHX9					SNX13	TCEA1	TCEA3
	E2F8	DLEU1	DHX9P1					SNX19	TCEA1P2	TCEB3
	ECE1	DMBT1	DIEXF					SORCS2	TCEB3	TES
	ECHDC1	DMKN	DIRAS1					SP3	TCF7L1	TEX261
	ECHS1	DMTF1	DIRC2					SPATS2L	TENC1	TEX9
	ECM1	DMXL1	DIXDC1					SPCS2P4	TET3	TFDP1
	EDAR	DNA2	DLEU1					SPINT1	TEX261	TFR2
	EDARADD	DNAAF3	DLG3					SPOCK1	TEX264	THADA
	EDEM3	DNAJB6	DLG4					SPPL2A	TEX9	TIMM10
	EDIL3	DNAJC10	DLG5					SPTBN1	TFR2	TIRAP
	EEA1	DNAJC2	DLGAP4					SPTBN5	TGFBR2	TLN2
	EEF1A2	DNAJC24	DLX4					SRBD1	THADA	TMEM109
	EEF1DP1	DNAJC30	DMPK					SRD5A1	THAP10	TMEM127
	EEPD1	DNAJC5	DMRT1					SREBF1	THEM6	TMEM9
	EFCAB11	DNER	DNAAF3					SRPX	THRA	TMEM98
	EFNB2	DOCK11	DNAJA1					SRRT	THUMPD1	TMUB1
	EFNB3	DOCK3	DNAJB12					SSBP3	TIMM13	TNFRSF21
	EGFL7	DOCK5	DNAJB2					ST3GAL4	TIMM17A	TNIK
	EHD3	DOK3	DNAJB6					STAG1	TIMP2	TNKS1BP1
	EHMT1	DOLK	DNAJC1					STARD7	TIRAP	TNRC18
	EHMT2	DOPEY1	DNAJC11					STIM1	TK1	TNS3
	EI24	DPF2	DNAJC13					STRN	TLN2	TOMM40
	EIF1AXP1	DPM2	DNAJC15					STXBP5	TLR6	TPGS2
	EIF2AK1	DPP3	DNAJC18					STYK1	TMED3	TPI1P1
	EIF2AK2	DPY19L1	DNAJC22					SULF2	TMED7	TPM3
	EIF3J	DPY19L2	DNAJC5					SUMF1	TMEM109	TRERF1
	EIF4A3	DPY19L2P2	DNAJC8					SUMF2	TMEM127	TRIM24
	ELF1	DPYSL2	DNAJC9					SUPT6H	TMEM14A	TRIM62
	ELF2	DPYSL4	DNAL1					SURF2	TMEM173	TRIM66
	ELF3	DPYSL5	DNAL4					SYNE2	TMEM184A	TRIP6
	ELF4	DSP	DNER					SYPL1	TMEM19	TRMT112
	ELMO1	DST	DNMBP					SYT17	TMEM57	TSC22D3
	ELP6	DSTN	DNTTIP1					SYTL4	TMEM63C	TSC22D4
	EMB	DTD1	DOK3					TANC1	TMOD2	TSPAN14
	EMC10	DTWD2	DOPEY1					TANC2	TMOD3	TSPAN6
	EMC4	DTX2	DPCD					TAPBPL	TMPO	TSSC4
	EMC7	DTX4	DPF1					TBC1D13	TMSB4X	TTC7A
	EMP1	DUS4L	DPY19L1					TBCEL	TMSB4XP6	TTYH3
	EMP2	DUSP14	DPYSL2					TBL1X	TMSB4XP8	TXNL1
	ENSAP2	DUSP5P1	DPYSL5					TBL1XR1	TNFSF12	UBE2E1
	EPB41L1	DYNC2H1	DR1					TC2N	TNIK	UBE2F
	EPB41L4A	DYNLL2	DRAXIN					TCEB3	TOM1L2	UBE2H
	EPC2	DYRK1B	DST					TCTA	TPGS2	UBR3
	EPHA4	E2F3	DSTN					TDRD7	TPM3	UBXN2B
	EPHB3	E2F3-IT1	DTWD2					TEX261	TPM3P8	UCA1
	EPHB6	E2F5	DTX2					TEX9	TPRG1L	UCN2
	EPHX1	ECD	DTX4					TFR2	TRAF3IP1	UFSP2
	EPHX2	ECE1	DUSP12					TGFBR3	TRIM16	UGP2
	EPN3	ECHS1	DUSP19					THADA	TRIM6	ULK4
	EPRS	ECI2	DUSP4					THRB	TRIM62	UMPS
	EPS8L2	EED	DUSP9					TIAM1	TRIM66	URM1
	EPSTI1	EEF1A2	DYM					TIMM8B	TRIP11	USP39
	ERAP2	EEF1B2	DYNC1H1					TINCR	TRIP6	USP6NL
	ERBB2	EEF1B2P3	DYNLL2					TIRAP	TSC22D3	VASP
	ERI2	EFCAB4A	DYRK3					TJP3	TSN	VDR
	ESYT2	EFCAB4B	DZANK1					TLK1	TSPAN14	VOPP1
	ETHE1	EFNA1	E2F2					TLN2	TSPAN15	WARS
	ETNPPL	EFNA3	E2F3-IT1					TLR3	TSTA3	WASF1
	ETV7	EGFL7	EBAG9					TM7SF3	TTC5	WDFY3
	EVPL	EGFR	EBNA1BP2					TM9SF3	TTYH3	WDR34
	EXO1	EGLN3	ECD					TMEM109	TUBA1A	WDR52
	EXO5	EHBP1L1	ECE1					TMEM116	TUBA4A	WDR54
	EXOC6B	EHD1	ECHDC1					TMEM123	TWF2	WWC1
	EXOC7	EHD2	ECHDC3					TMEM126B	TWIST1	WWOX
	EXTL2	EHD3	ECHS1					TMEM127	UBFD1	YDJC
	EYA2	EHF	EEF1A1P3					TMEM131	UBL7	YKT6
	F2R	EHMT1	EEF1A2					TMEM135	UBR3	YWHAZP2
	F2RL1	EI24	EEPD1					TMEM140	UCN2	ZBED6CL
	F8	EIF2AK1	EFCAB11					TMEM14C	UHRF1	ZBTB38
	F8A1	EIF3B	EFCAB4B					TMEM194B	UMPS	ZC3HC1
	FAAH	EIF3F	EFCC1					TMEM245	UNC13D	ZDHHC12
	FADD	EIF3J	EFNA4					TMEM59	UPK3B	ZFHX3
	FAF2	EIF3M	EFNB2					TMX2	UROD	ZHX1
	FAH	EIF4EBP2	EGLN1					TNFRSF14	USH1G	ZKSCAN5
	FAIM	EIF4G2	EGLN3					TNFRSF1A	USP6NL	ZNF107
	FAM102A	EIF4H	EHD1					TNFSF10	VANGL2	ZNF385A
	FAM105A	EIF5A	EHD4					TNIK	VARS2	ZNF395
	FAM111A	EIF5AL1	EHMT2					TOMM40L	VEZF1	ZNF398
	FAM111B	EIF5B	EID2B					TOR4A	VOPP1	ZNF460
	FAM118B	EIF6	EIF1AXP1					TP53I3	VPS18	ZNF488
	FAM129A	ELAVL2	EIF2AK1					TP53TG1	VWA1	ZNF544
	FAM13B	ELF3	EIF2AK2					TPCN2	WARS	ZNF580
	FAM154A	ELF4	EIF3B					TPGS2	WDFY1	ZNF587B
	FAM155B	ELOVL6	EIF4E3					TPM3	WDFY3	ZNF609
	FAM161A	ELP4	EIF4EBP2					TRAF4	WDR25	ZNF664
	FAM171B	EMC10	EIF4G1					TRAK1	WDR34	ZNF777
	FAM173B	EMID1	EIF4H					TRAK2	WDR52	ZNF780A
	FAM174B	EML3	EIF5A					TRIB2	WIZ	ZNF782
	FAM195B	EML4	EIF5AL1					TRIM14	WWOX	ZNF92
	FAM198B	EML5	EIF6					TRIM22	XRCC5	ZW10
	FAM199X	EMP1	ELAC1					TRIM26	YTHDF1
	FAM207BP	EMR2	ELAC2					TRIM29	YWHAZP2
	FAM208A	ENHO	ELF1					TRIM62	ZBED1
	FAM213B	ENSA	ELF3					TRIM66	ZBTB47
	FAM214A	EPB41L1	ELFN1					TRIP6	ZDHHC3
	FAM222A	EPB41L4A	ELOF1					TSC22D3	ZFHX3
	FAM25C	EPB41L4B	ELOVL6					TSPAN10	ZHX1
	FAM32A	EPC2	ELP3					TSPAN13	ZMPSTE24
	FAM46A	EPCAM	ELP6					TSPAN14	ZMYND8
	FAM50B	EPGN	EMC10					TTC9	ZNF107
	FAM63A	EPHA1	EMC6					TTYH3	ZNF252P
	FAM71F1	EPHA10	EMP2					TWF1P1	ZNF358
	FAM83A	EPHA2	EMP3					UACA	ZNF362
	FAM89B	EPHA4	ENAH					UBE4A	ZNF488
	FAM96A	EPHB4	ENC1					UBR3	ZNF544
	FANCC	EPHB6	ENHO					UBXN4	ZNF609
	FARS2	EPHX4	ENKD1					UCN2	ZNF622
	FASN	EPN1	ENO1					UCP3	ZNF629
	FASTK	EPPK1	ENO1-IT1					UMPS	ZNF780A
	FBN2	EPS8L2	ENO3					UNC5B	ZNF792
	FBXL19	EPT1	ENSAP2					UNC93B1	ZW10
	FBXO28	ERBB3	ENTPD7					UROS	ZWINT
	FBXW5	ERC1	ENY2					USP12
	FDX1	ERCC6	EPB41L4A					USP6NL
	FDXR	ERF	EPB41L4B					VOPP1
	FEN1P1	ERICH2	EPC2					VPS11
	FERMT1	ERMAP	EPCAM					VPS37B
	FGD3	ERN1	EPHB2					VSIG10
	FGF12	ERP44	EPHB3					VTI1A
	FGF2	ERVMER34-1	EPHB4					VWA8
	FGFR3	ESPN	EPHB6					WARS
	FIBCD1	ESRP1	EPN1					WBP1L
	FIGN	ESRP2	EPN3					WDFY3
	FIS1	ESRRA	EPS8					WDR34
	FKBP15	ETS1	ERBB2					WDR52
	FLNC	ETV7	ERC1					WFDC2
	FLRT2	EVA1C	ERF					WIPI2
	FMR1	EVPL	ERH					WNT10A
	FN3KRP	EXOC3L4	ERHP1					WWOX
	FNBP1L	EXOC4	ERI1					XPO6
	FNDC3A	EXOC6B	ERI3					YAP1
	FOCAD	EXOSC2	ERP29					YWHAZP2
	FOXA1	EXOSC5	ERP29P1					ZC3H4
	FOXC1	EXPH5	ETF1					ZC3HAV1
	FOXF1	EXT1	ETF1P2					ZDHHC13
	FOXF2	EXT2	ETS2					ZDHHC14
	FOXJ2	F11R	ETV1					ZDHHC21
	FOXK2	F12	ETV4					ZDHHC5
	FOXL1	F2R	ETV5					ZFHX3
	FOXM1	F2RL1	ETV6					ZFR
	FOXN3	FAAH2	EVA1C					ZHX1
	FOXN3-AS1	FADD	EXOSC10					ZNF107
	FOXP4	FADS2	EXTL3					ZNF189
	FOXQ1	FADS3	FADD					ZNF408
	FOXRED2	FAH	FAM102A					ZNF425
	FREM2	FAIM3	FAM102B					ZNF467
	FRK	FAM102A	FAM104A					ZNF480
	FRMD4B	FAM105A	FAM107B					ZNF488
	FRMD5	FAM111B	FAM109A					ZNF503
	FRMD6	FAM115A	FAM126A					ZNF518A
	FRMD8	FAM118B	FAM129B					ZNF544
	FRMD8P1	FAM120A	FAM13B					ZNF609
	FSTL1	FAM120AOS	FAM161A					ZNF75A
	FSTL3	FAM122A	FAM167A					ZNF780A
	FTSJ2	FAM126B	FAM171A2					ZNF815P
	FUT3	FAM133B	FAM173B					ZNF860
	FYN	FAM134B	FAM175A					ZSCAN12
	FYTTD1	FAM136A	FAM188A					ZSCAN29
	FZD1	FAM136BP	FAM204A					ZW10
	FZD10	FAM13A	FAM213A
	FZD10-AS1	FAM13B	FAM213B
	FZD4	FAM160A2	FAM220A
	FZD8	FAM162A	FAM222A
	G6PC3	FAM171A1	FAM222B
	GAA	FAM171B	FAM227A
	GABRA3	FAM173B	FAM229B
	GABRQ	FAM184A	FAM43A
	GAD1	FAM185A	FAM63B
	GAL3ST2	FAM188A	FAM64A
	GALNT10	FAM206A	FAM83D
	GALNT12	FAM208B	FAM83F
	GALNT14	FAM20C	FANCE
	GALNT18	FAM213B	FANK1
	GALNT2	FAM3C	FARP1
	GALNT6	FAM3C2	FARS2
	GALNT7	FAM43A	FARSA
	GAMT	FAM50B	FASN
	GANC	FAM60A	FBLIM1
	GAPDHP1	FAM63B	FBXL14
	GAPDHP60	FAM71F2	FBXL18
	GAPDHP65	FAM83A	FBXL19
	GAPDHP70	FAM83H	FBXO11
	GAS6	FAM83H-AS1	FBXO2
	GAST	FAM84B	FBXO25
	GATA4	FAM86C1	FBXO33
	GBA	FAM86C2P	FCF1
	GBF1	FAM89B	FCF1P7
	GBP4	FAM98A	FCHO1
	GBX2	FANCF	FDX1
	GCC2	FAP	FEM1A
	GCHFR	FAR1	FEN1
	GCNT1	FAS	FEN1P1
	GCNT3	FASTK	FER
	GDA	FASTKD1	FES
	GDF11	FASTKD2	FGF19
	GDF6	FAU	FGGY
	GDI2	FAUP1	FH
	GFM1	FBP1	FHL3
	GGCX	FBXL15	FHOD1
	GGT6	FBXL18	FIG4
	GIMAP2	FBXL4	FJX1
	GJB5	FBXO11	FKBP1A
	GJC1	FBXO2	FKBP1C
	GLCE	FBXO27	FKBP5
	GLRX	FBXO28	FKBP7
	GLS	FBXO3	FKBPL
	GLT8D2	FBXO4	FKRP
	GLUL	FBXO41	FLOT1
	GLYR1	FBXO46	FLVCR2
	GM2A	FBXO9	FMNL1
	GMIP	FCHSD2	FN1
	GMPPA	FDX1	FNBP1L
	GMPR	FEN1	FNDC3B
	GMPR2	FERMT1	FNTB
	GNA11	FGA	FOCAD
	GNA13	FGB	FOLR1
	GNAO1	FGD4	FOSL2
	GNB4	FGF11	FOXA3
	GNE	FGG	FOXD4
	GNG11	FH	FOXM1
	GNL1	FHL2	FOXN3
	GOLGA1	FHOD3	FOXO6
	GOLGA8A	FIBP	FOXP4
	GOLPH3	FIGNL1	FOXRED2
	GORASP2	FIS1	FRAT2
	GPATCH4	FJX1	FRK
	GPC1	FKBP1A	FRMD3
	GPD2	FKBP1C	FRMD5
	GPER	FKBP2	FSCN1
	GPNMB	FKBP8	FSD1
	GPR110	FKBP9	FSD1L
	GPR115	FLJ14082	FTH1
	GPR125	FNBP1	FTH1P7
	GPR132	FNBP1L	FTH1P8
	GPR137	FNTA	FTSJ2
	GPR39	FOXA1	FTX
	GPR50	FOXC1	FUCA2
	GPR85	FOXE1	FURIN
	GPRC5B	FOXK1	FUT11
	GPRC5C	FOXN3-AS1	FYN
	GPS1	FOXP1	FZD1
	GPX2	FOXP1-IT1	FZD2
	GPX8	FPGS	FZD3
	GRB10	FRK	FZD5
	GRB2	FRMD4B	G6PC3
	GRHL2	FRMD8	G6PD
	GRIK5	FRMD8P1	GABRD
	GRIP1	FRRS1	GADD45GIP1
	GRN	FTCDNL1	GALK2
	GRTP1	FTH1	GALM
	GSC	FTH1P15	GALNT1
	GSDMC	FTH1P20	GALNT10
	GSKIP	FTH1P7	GALNT7
	GSN	FTH1P8	GAMT
	GSTCD	FTSJ2	GAPDHP1
	GSTP1	FUBP3	GAPDHP60
	GTDC2	FUCA1	GAPDHP65
	GTF2A1	FUNDC1	GAPDHP70
	GTF2F1	FXN	GAPDHP72
	GTF3A	FXYD3	GAS2L1
	GTF3C6	FZD1	GATA2
	GULP1	FZD3	GATA3
	GYG2	G6PC3	GCSHP5
	H2AFX	G6PD	GDAP1
	HAT1	GAD1	GDAP2
	HAUS2	GAL	GEMIN5
	HAUS3	GALNT12	GEMIN6
	HCAR2	GALNT18	GEMIN7
	HCCS	GALNT3	GFOD2
	HCG18	GALNT7	GGACT
	HCN3	GANAB	GGH
	HDAC1	GANC	GINS2
	HDLBP	GAPDH	GINS3
	HEATR2	GAPDHP1	GINS4
	HEATR5A	GAPDHP60	GIPC1
	HELZ	GAPDHP65	GLB1L
	HEMK1	GAPDHP70	GLB1L2
	HERC1	GAPDHP72	GLCE
	HERC2	GARS	GLDC
	HERC2P2	GART	GLDCP1
	HERC2P9	GATA3	GLG1
	HERC3	GATA5	GLI1
	HERC5	GATA6	GLI2
	HERC6	GATAD1	GLRX
	HEXA	GATAD2A	GLRX5
	HEXIM2	GBA	GLS
	HFE	GCA	GLTPD1
	HGSNAT	GCC1	GLTSCR1L
	HIGD1A	GCC2	GMPR2
	HINT2	GCFC2	GNA11
	HIST1H1C	GDAP1	GNA12
	HIST1H2AC	GDE1	GNA13
	HIST1H2BD	GFM1	GNAI2
	HIST1H2BH	GGCT	GNAI3
	HIST1H2BK	GHITM	GNB1
	HIST1H3E	GIT1	GNE
	HLA-DMA	GJB2	GNG5
	HLA-DRA	GJB3	GNG5P2
	HLA-E	GJB5	GNL3L
	HM13	GLB1L2	GNPAT
	HMBS	GLE1	GOLM1
	HMGB1	GLIS2	GOLPH3L
	HMGN1P4	GLT8D2	GOT2
	HMGN5	GLTPD1	GOT2P2
	HMX1	GLTSCR1	GPER
	HN1	GLUL	GPI
	HNRNPA1P33	GMPR	GPR126
	HNRNPA3P6	GNA14	GPR157
	HNRNPDL	GNAI1	GPR161
	HOMEZ	GNAI2	GPR52
	HOOK3	GNAS	GPR56
	HOXA1	GNB2	GPR87
	HOXA2	GNE	GPRASP1
	HOXA6	GOLT1A	GPRIN1
	HOXA7	GORASP2	GPRIN2
	HOXB3	GPHN	GPS1
	HOXB4	GPI	GPT2
	HOXB5	GPR1	GPX8
	HOXB6	GPR126	GRAMD1B
	HOXB7	GPR137	GRB10
	HOXC6	GPR39	GRHL3
	HOXD10	GPR87	GRIK4
	HOXD13	GPRC5A	GRSF1
	HOXD9	GPRC5B	GRWD1
	HPGD	GPRC5C	GS1-257G1.1
	HPS1	GRB7	GSG2
	HPSE	GRIP1	GSN
	HR	GS1-124K5.11	GSR
	HRAS	GS1-124K5.12	GSTCD
	HRH2	GS1-124K5.3	GSTP1
	HRSP12	GS1-358P8.4	GTDC2
	HS3ST1	GSAP	GTF2A1
	HS6ST1	GSE1	GTF2F1
	HS6ST1P1	GSTCD	GTF2F2
	HSD17B12	GSTK1	GTF3A
	HSD17B6	GTF2A1	GTF3C4
	HSF2BP	GTF2H1	GTSF1
	HSH2D	GTF2I	GULP1
	HSPA1A	GTF2IRD1	H19
	HTR7P1	GTF3A	H2AFV
	HTRA3	GTF3C2	H2AFX
	HTT	GTF3C6	H2AFY2
	HYAL3	GTPBP10	H2AFZ
	HYLS1	GXYLT1	H2AFZP3
	ICAM3	GYS1	H3F3B
	ICK	H19	HADH
	ICMT	H2AFX	HADHA
	ICT1	H2AFY2	HAUS3
	IDE	HADHA	HAUS8
	IDH1	HADHB	HCN4
	IFI16	HARBI1	HDAC11
	IFI27	HAT1	HDAC2
	IFI35	HCG18	HDDC3
	IFI44	HCG4	HDGF
	IFI44L	HDAC1	HDGFP1
	IFI6	HDHD1	HDHD1
	IFIH1	HEATR2	HEATR2
	IFIT1	HEATR5B	HEG1
	IFIT2	HELLS	HELLS
	IFIT3	HELZ	HELZ
	IFIT5	HES2	HES1
	IFITM2	HEXA-AS1	HES6
	IFNAR1	HGF	HEXIM2
	IFNE	HIBADH	HIBCH
	IFNL1	HIGD1A	HIF1A
	IFNLR1	HILPDA	HIRA
	IFT46	HINFP	HIRIP3
	IFT88	HINT2	HIST1H1E
	IGF2BP1	HINT3	HIVEP3
	IGF2R	HIP1	HKDC1
	IGFBP3	HIPK2	HMGB1
	IGFBP6	HIPK3	HMGB1P1
	IKBIP	HIST1H1C	HMGB1P5
	IKBKE	HIST1H1D	HMGB3
	IKZF1	HIST1H2AC	HMGB3P24
	IKZF2	HIST1H2AE	HMGB3P6
	IL10RB	HIST1H2AG	HMGN2P3
	IL11RA	HIST1H2AI	HMGN2P4
	IL15	HIST1H2APS4	HMMR
	IL1R2	HIST1H2BC	HN1
	IL1RL2	HIST1H2BD	HNRNPA0
	IL1RN	HIST1H2BF	HNRNPA1P33
	IL22RA1	HIST1H2BG	HNRNPA2B1
	IL36RN	HIST1H2BH	HNRNPA3P6
	ILKAP	HIST1H2BJ	HNRNPCP1
	IMP3	HIST1H2BK	HNRNPF
	IMPAD1	HIST1H2BN	HNRNPK
	INA	HIST1H2BO	HNRNPKP2
	INO80	HIST1H3D	HNRNPKP4
	INO80E	HIST1H3G	HNRNPLL
	INPP1	HIST1H3H	HNRNPLP2
	INPP4B	HIST1H4H	HNRNPM
	INPP5A	HIST2H2BE	HNRNPR
	INPP5D	HIST2H2BF	HNRNPRP1
	INPP5K	HIST3H2A	HNRNPU
	INSIG2	HIST4H4	HNRNPUP1
	INTS1	HK2	HOXA10
	INTS4	HK2P1	HOXA11
	INTS5	HLA-DMA	HOXA2
	IPO13	HLA-DMB	HOXA3
	IQCE	HLA-DQB1	HOXA7
	IRAK4	HLA-DRA	HOXA-AS2
	IREB2	HLA-DRB1	HOXA-AS4
	IRF1	HLA-V	HOXC10
	IRF7	HM13	HOXC9
	IRF9	HMBS	HPCAL1
	IRX3	HMHA1	HPS3
	IRX4	HN1	HR
	ISG15	HNRNPA1P33	HRAS
	ISG20	HNRNPLL	HRSP12
	ISL1	HNRNPUL1	HS6ST1
	ITGA6	HNRNPUL2	HSBP1
	ITGA7	HOOK1	HSD17B10
	ITGB1	HOOK2	HSD17B11
	ITGB2-AS1	HOTAIRM1	HSDL2
	ITGB7	HOXA1	HSP90AA4P
	ITM2B	HOXA10	HSP90AB1
	ITM2C	HOXA2	HSP90AB2P
	ITPK1	HOXA3	HSP90AB3P
	ITPKA	HOXA4	HSPA13
	IVD	HOXA5	HSPA2
	IZUMO1	HOXA7	HSPA9
	JAK2	HOXA9	HSPB11
	JDP2	HOXA-AS2	HSPB8
	JOSD2	HOXA-AS3	HSPBP1
	JPH3	HOXA-AS4	HSPD1P11
	JPX	HOXB3	HSPD1P5
	JTB	HOXB4	HSPH1
	JUP	HOXC4	HTATIP2
	KAL1	HOXD10	HTR7
	KANK1	HOXD11	HYLS1
	KATNBL1	HOXD13	IBA57
	KB-1732A1.1	HOXD9	ICK
	KCNJ15	HP	ICMT
	KCNK1	HPCAL1	ICT1
	KCNK6	HPRT1	IDE
	KCNS3	HRAS	IDH1
	KCP	HRSP12	IER3
	KCTD21	HS6ST1	IER5
	KCTD3	hsa-mir-125a	IFI27
	KDELC2	HSBP1L1	IFI6
	KDM4C	HSD17B12	IFIT1
	KDM6A	HSD3B1	IFIT5
	KEAP1	HSPA4L	IFNAR1
	KIAA0100	HSPB1	IFT46
	KIAA0101	HSPB1P2	IFT52
	KIAA1009	HSPD1	IFT80
	KIAA1033	HSPD1P1	IFT81
	KIAA1161	HSPD1P5	IFT88
	KIAA1211L	HSPD1P6	IGBP1
	KIAA1217	HSPE1	IGFBP2
	KIAA1324	HTATIP2	IGFL2
	KIAA1377	HTR1D	IGSF3
	KIAA1468	HTRA2	IGSF9
	KIAA1598	HUS1	IKBIP
	KIAA1715	IDE	IL17RD
	KIAA1875	IDH1	IL1RAPL1
	KIAA1984-AS1	IDNK	IL22RA1
	KIF13A	IDUA	IL6R
	KIF26A	IFI16	ILF2
	KLF14	IFIH1	IMP3
	KLF2	IFIT2	IMPACT
	KLF3	IFIT3	IMPDH1
	KLF4	IFITM1	INIP
	KLF5	IFITM2	INPP4B
	KLHDC3	IFITM3	INSIG2
	KLHL22	IFNGR1	IP6K1
	KLHL7	IFRD1	IPO5
	KLK10	IFT46	IQCE
	KLK11	IGF2BP2	IQCG
	KLK13	IGFBP3	IQCK
	KLK5	IGFBP6	IQGAP2
	KLK6	IGHMBP2	IRAK2
	KLRAP1	IGSF10	IREB2
	KMT2A	IGSF9B	IRF2BPL
	KMT2C	IL18	IRS1
	KRCC1	IL18R1	ISG15
	KRT10	IL1B	ISG20L2
	KRT13	IL1RL2	ITGB1BP2
	KRT15	IL20RB	ITGB5
	KRT16	IL6	ITGB8
	KRT17	IL6ST	ITM2C
	KRT18	IL7	ITPK1
	KRT18P10	IMMT	ITPR1
	KRT18P11	IMP4	ITPRIP
	KRT18P12	IMPDH1	ITPRIPL2
	KRT18P13	INA	JAGN1
	KRT18P17	INADL	JMJD8
	KRT18P18	ING3	JOSD2
	KRT18P28	INO80D	JUP
	KRT18P4	INPP5F	KANK2
	KRT18P65	INPP5J	KAT5
	KRT19	INPPL1	KATNAL1
	KRT19P1	INTS1	KATNB1
	KRT3	INTS4	KB-1732A1.1
	KRT4	INTS5	KB-1836B5.1
	KRT5	INVS	KBTBD4
	KRT6A	IPO7	KCNAB3
	KRT8	IPO7P2	KCNH3
	KRT8P10	IPO8P1	KCNK5
	KRT8P2	IPPK	KCNMB4
	KRT8P3	IQCE	KCTD11
	KRT8P30	IQGAP1	KCTD14
	KRT8P33	IRAK1	KCTD3
	KRT8P36	IRAK4	KDELC2
	KRT8P45	IRF1	KDM1A
	KRT8P48	IRF5	KDM2A
	KSR2	IRF6	KDM4D
	KTN1	IRX3	KEAP1
	L3MBTL2	ISOC1	KHDRBS3
	L3MBTL3	ISYNA1	KHSRP
	LAD1	ITFG1	KIAA0101
	LAMA5	ITGA6	KIAA0196
	LAMC3	ITGB3	KIAA0319
	LAMP1	ITGB4	KIAA0586
	LAP3	ITGB6	KIAA0754
	LAP3P2	ITGB8	KIAA0922
	LAPTM4A	ITM2C	KIAA0930
	LASP1	ITPK1	KIAA1009
	LBH	ITPR2	KIAA1161
	LCMT2	ITPR3	KIAA1279
	LCN2	ITPRIP	KIAA1429
	LDHBP2	ITSN2	KIAA1549
	LEMD3	JAG2	KIAA1598
	LEO1	JAK1	KIAA1671
	LEPRE1	JHDM1D	KIAA1715
	LEPREL1	JMJD1C	KIAA1919
	LFNG	JMJD4	KIAA1984-AS1
	LGALS3BP	JPH3	KIAA2013
	LGALS8	JPX	KIDINS220
	LGALS9	JRKL	KIF18A
	LGR4	JUP	KIF1B
	LGR6	KANSL3	KIF21A
	LHX2	KAT5	KIF21B
	LIMK2	KAT6B	KIF3A
	LIMS1	KATNAL2	KIF3B
	LIN54	KBTBD4	KIF3C
	LINC00476	KBTBD8	KIF4B
	LINC00479	KCNH5	KIFC3
	LINC00511	KCNK1	KISS1R
	LINC00649	KCNK15	KLF2
	LINC00680	KCNK2	KLHDC3
	LINC00842	KCNK3	KLHDC8B
	LINC00888	KCNK5	KLHL18
	LINC00909	KCNN4	KLHL25
	LINC00920	KCNQ1OT1	KLHL5
	LINC00926	KCNQ5	KLK6
	LINC00959	KCTD1	KLK7
	LINS	KCTD12	KLRC2
	LIPA	KCTD21	KRT18
	LMBR1	KDELC2	KRT18P10
	LMBRD1	KDM1A	KRT18P11
	LMBRD2	KDM2A	KRT18P13
	LMF2	KDM4C	KRT18P17
	LMLN	KDM6A	KRT18P18
	LMNB2	KHK	KRT18P28
	LMO4	KIAA0020	KRT18P31
	LMX1B	KIAA0100	KRT18P38
	LNPEP	KIAA0368	KRT18P4
	LNX1	KIAA0754	KRT18P65
	LNX2	KIAA0895	KRT7
	LOXL4	KIAA1147	KRT8
	LPAL2	KIAA1199	KRT80
	LPAR5	KIAA1211L	KRT8P10
	LPCAT2	KIAA1217	KRT8P2
	LPCAT4	KIAA1244	KRT8P3
	LPP	KIAA1279	KRT8P32
	LPP-AS2	KIAA1324L	KRT8P33
	LRAT	KIAA1468	KRT8P36
	LRBA	KIAA1522	KRT8P39
	LRG1	KIAA1549	KRT8P4
	LRP1	KIAA1598	KRT8P41
	LRP4	KIAA1715	KRT8P45
	LRPAP1	KIAA1731	KTN1
	LRRC16A	KIAA1984-AS1	L3MBTL3
	LRRC37A3	KIF13B	LAD1
	LRRC37A4P	KIF18A	LAG3
	LRRC37A9P	KIF2A	LAMA2
	LRRC45	KITLG	LAMA3
	LRRC6	KLC2	LAMP2
	LRRC8C	KLF12	LAMTOR1
	LRRCC1	KLF3	LAP3
	LRRFIP1	KLF4	LARP4B
	LRRFIP1P1	KLHDC10	LASP1
	LRRIQ4	KLHDC7B	LCLAT1
	LSM3	KLHL23	LCMT2
	LSS	KLHL4	LCN2
	LTN1	KLHL7	LDHA
	LURAP1L	KLLN	LDHAP2
	LXN	KLRG2	LDHAP4
	LY6D	KMT2A	LDHAP5
	LY6G5C	KMT2C	LDHAP7
	LYPD1	KMT2E	LDLRAD3
	LYPD3	KPNB1	LDOC1L
	LYPD5	KRCC1	LEO1
	LYPD6	KREMEN2	LEPRE1
	M6PR	KRIT1	LEPREL4
	MACC1	KRT15	LEPROT
	MAD1L1	KRT17P3	LETM2
	MAFG	KRT18	LFNG
	MAGEA4	KRT18P10	LGALS1
	MAGEH1	KRT18P11	LGALS3
	MAGI1	KRT18P13	LGALS3BP
	MAGOHB	KRT18P16	LGALS9
	MAGT1	KRT18P17	LGI3
	MAMDC4	KRT18P18	LHX2
	MAML2	KRT18P28	LIMD2
	MAMLD1	KRT18P29	LIMK1
	MAN1B1	KRT18P31	LIMK2
	MANBA	KRT18P38	LIMS1
	MAP2K6	KRT18P4	LIN54
	MAP3K12	KRT18P65	LINC00094
	MAP3K2	KRT19	LINC00243
	MAP4K1	KRT19P1	LINC00326
	MAP4K2	KRT6A	LINC00339
	MAP4K4	KRT8	LINC00511
	MAPK11	KRT80	LINC00662
	MAPKBP1	KRT8P10	LINC00883
	MAPRE2	KRT8P2	LINC00984
	MARCH7	KRT8P3	LINGO1
	MARCKS	KRT8P32	LIPA
	MARVELD1	KRT8P33	LIPH
	MARVELD2	KRT8P36	LMBR1
	MAT2B	KRT8P45	LMNA
	MAU2	KTN1	LMNB1
	MAZ	L1CAM	LMNB2
	MB21D2	L3MBTL2	LONP1
	MBD5	L3MBTL3	LONRF2
	MBD6	LAMA4	LOXL2
	MBNL3	LAMA5	LOXL3
	MBOAT1	LAMB1	LPAR3
	MBOAT7	LAMC2	LPCAT2
	MCC	LAMTOR1	LPGAT1
	MCCC1	LAMTOR4	LPHN1
	MCM10	LANCL2	LRFN1
	MCM3AP	LAPTM4A	LRP1
	MCM6	LAPTM4B	LRP1B
	MCU	LASP1	LRP3
	MEA1	LBH	LRR1
	MECOM	LCMT2	LRRC20
	MED13	LDHA	LRRC27
	MED15	LDHAP2	LRRC37A9P
	MED17	LDHAP4	LRRC42
	MED20	LDHAP5	LRRC45
	MEF2BNB	LDHAP7	LRRC49
	MEGF8	LDLRAD3	LRRC58
	MEIS2	LGALS3	LRRC59
	MELK	LGALS3BP	LRRC6
	MESDC2	LGR6	LRRC61
	METAP1D	LHFP	LRRCC1
	METTL13	LHX1	LRRN2
	METTL17	LIFR	LSM3
	METTL7A	LIFR-AS1	LSM3P3
	METTL8	LIMK1	LSM4
	METTL9	LIMS2	LSM5
	MEX3D	LINC00174	LSR
	MFAP1	LINC00310	LTBP1
	MFAP3	LINC00511	LTBP2
	MFSD1	LINC00665	LTBP3
	MFSD5	LINC00667	LTBR
	MFSD6	LINC00842	LY6E
	MGAT5	LINC00847	LY6G5C
	MGAT5B	LINC00886	LYN
	MGME1	LINC00920	LYPLA2P1
	MGST3	LINC00941	LYRM4
	MICU2	LINC00963	LZTFL1
	MIER1	LIPA	MACF1
	MIER3	LIPH	MAD1L1
	MIR31HG	LLGL2	MAD2L2
	MIR503HG	LMBR1	MAEA
	MISP	LMBRD1	MAF1
	MKI67IP	LMBRD2	MAGI1
	MKNK1	LMO1	MAGOH
	MLH1	LMO2	MAGOHB
	MLKL	LMTK2	MALAT1
	MLLT11	LNPEP	MALT1
	MLPH	LOX	MAMDC2
	MMADHC	LPAR1	MAML2
	MMP1	LPCAT3	MAN1A1
	MMP10	LRBA	MANSC4
	MMP12	LRCH4	MAP1A
	MMP13	LRP10	MAP2
	MMP14	LRP2	MAP2K4
	MMP17	LRP5	MAP3K12
	MMP2	LRPPRC	MAP3K3
	MMP7	LRRC16A	MAP4K3
	MMS22L	LRRC37A4P	MAP7D1
	MNS1	LRRC42	MAPK1
	MOCS1	LRRC61	MAPK13
	MORC2	LRRC8D	MAPK7
	MORC3	LRRFIP1	MAPK8
	MORF4	LRRK1	MAPKAPK3
	MORF4L1	LRWD1	MAPRE2
	MORF4L1P1	LSM5	MAPRE3
	MOSPD1	LSR	MARCKS
	MPC1	LTBP1	MARCKSL1
	MPDU1	LTBP3	MARVELD1
	MPP2	LUCAT1	MARVELD3
	MPP5	LY6D	MAZ
	MPP7	LY6E	MB21D2
	MPPED2	LYNX1	MBD2
	MPRIP	LYPLA2	MBNL1
	MPRIPP1	MAD1L1	MBNL2
	MR1	MADD	MBNL3
	MRFAP1L1	MAGI1	MBOAT7
	MRP63	MAL2	MBTPS2
	MRPL1	MALSU1	MCAT
	MRPL15	MANEAL	MCFD2
	MRPL20	MANSC1	MCM2
	MRPL21	MAOB	MCM3
	MRPL34	MAP1B	MCM5
	MRPL40	MAP3K11	MCM7
	MRPL44	MAP4K3	MCMBP
	MRPS7	MAP4K4	MCRS1
	MSH3	MAP7D1	MDC1
	MSLN	MAP7D2	MDH1B
	MST1R	MAPK11	MEA1
	MSX2	MAPK13	MED16
	MT1E	MAPK8IP1	MED20
	MT1P3	MAPK8IP2	MED6
	MTG1	MAPKAPK3	MEGF8
	MTHFD1	MAPRE2	MELK
	MTHFD1P1	MARCH7	MESDC2
	MTHFSD	MARCH9	MEST
	MTIF3	MARCKSL1	MESTP4
	MTMR6	MARK2	METTL10
	MTR	MARS2	METTL13
	MUC1	MARVELD2	METTL15
	MUC16	MARVELD3	METTL16
	MUC20	MAST4	METTL7A
	MUC4	MATN3	METTL7B
	MUL1	MB	METTL9
	MUTYH	MB21D2	MEX3A
	MVP	MBD2	MEX3B
	MX1	MBNL3	MEX3C
	MX2	MBOAT7	MEX3D
	MXRA5	MCAM	MFAP2
	MXRA7	MCAT	MFGE8
	MYBL1	MCCC1	MFHAS1
	MYCBP2	MCCC2	MFSD5
	MYD88	MCFD2	MGAT2
	MYEOV	MCM6	MGAT5
	MYEOV2	MCM7	MGAT5B
	MYH14	MCMBP	MGME1
	MYL5	MCOLN3	MGST2
	MYLIP	MCU	MGST3
	MYNN	MDFIC	MICU1
	MYO1B	MDH2	MID1
	MYO1C	MDK	MINPP1
	MYO3B	ME2	MIPEP
	MYO5A	ME3	MIR210HG
	MYO5B	MEA1	MISP
	MYO5C	MECOM	MKNK2
	MYO9A	MED14	MKRN1
	MYOF	MED16	MKX
	N4BP1	MED17	MLEC
	N4BP2	MED22	MLLT1
	N6AMT2	MEF2A	MLLT10
	NAAA	MEGF8	MLLT3
	NAB1	MEIS2	MMACHC
	NACC2	MEMO1P1	MMP15
	NAGK	MEN1	MMS19
	NAP1L2	MEPCE	MND1
	NAP1L3	MEST	MOB1A
	NAPA	MESTP3	MOB3A
	NAPEPLD	MET	MOB3B
	NAPSA	METAP2	MOCS1
	NARF	METTL2B	MOCS3
	NAV1	METTL5	MORC2
	NBEAL1	METTL8	MORN2
	NBN	METTL9	MOSPD3
	NCAPG2	MFAP3L	MPDU1
	NCEH1	MFHAS1	MPHOSPH10
	NCF2	MFSD1	MPHOSPH6
	NCK2	MFSD6	MPP6
	NCKAP5	MGAT4A	MPP7
	NCKIPSD	MGLL	MPRIPP1
	NCLN	MGST2	MPST
	NCOR2	MICU1	MPZL1
	NCSTN	MINPP1	MPZL2
	NDFIP2	MIOS	MRC2
	NDN	MIR210HG	MRFAP1
	NDOR1	MISP	MRFAP1L1
	NDRG2	MKI67IP	MRP63
	NDUFA4	MKLN1	MRPL1
	NDUFB1P1	MKRN1	MRPL10
	NDUFB5	MKRN9P	MRPL11
	NDUFB9	MKX	MRPL12
	NDUFC2	MLLT10	MRPL13
	NDUFV3	MLLT3	MRPL15
	NEB	MLXIP	MRPL21
	NEBL	MMP17	MRPL24
	NECAP2	MMP28	MRPL3
	NEDD1	MOB1A	MRPL32
	NEFL	MOB2	MRPL36
	NEK7	MOSPD3	MRPL37
	NEK8	MPDU1	MRPL37P1
	NEO1	MPHOSPH10	MRPL3P1
	NETO2	MPP5	MRPL40
	NEU1	MPP6	MRPL44
	NEU4	MPRIPP1	MRPL45
	NFE2L1	MPZL2	MRPL51
	NFE2L2	MRE11A	MRPL54
	NFIX	MRPL11	MRPS18A
	NFRKB	MRPL14	MRPS2
	NFU1	MRPL17	MRPS26
	NFX1	MRPL19	MRPS34
	NIPA2	MRPL21	MRPS35
	NIPAL3	MRPL32	MRTO4
	NKX2-2	MRPL35	MS4A15
	NMI	MRPL41	MSANTD3
	NMT1	MRPL49	MSH2
	NOP10	MRPL50	MSH3
	NOS1	MRPS17	MSI2
	NOTCH1	MRPS2	MSLN
	NOV	MRPS33	MSRA
	NPAS1	MRPS6	MSRB1
	NPAT	MRPS9	MSX2
	NPL	MRRF	MT1E
	NPLOC4	MSH3	MT1F
	NPTN	MSH6	MT1P3
	NPTXR	MSRA	MT1X
	NR2E1	MSRB2	MT1XP1
	NR2F1	MST1R	MTBP
	NR2F2	MST4	MTDH
	NR3C1	MTA2	MTHFD1
	NRG4	MTA3	MTHFD1P1
	NRGN	MTAP	MTHFR
	NRM	MTCH2	MTMR2
	NRN1	MT-CO3	MT-RNR1
	NRP2	MTDH	MTSS1L
	NRSN2	MTERF	MTUS1
	NSD1	MTHFD1	MUL1
	NSF	MTHFD2L	MUTYH
	NSL1	MTMR2	MYBL1
	NSMCE1	MTPN	MYBL2
	NT5C3A	MT-RNR1	MYCBP
	NTF3	MTUS1	MYCBP2
	NTN1	MTX2	MYEOV
	NTN4	MUC1	MYH15
	NUAK1	MVB12B	MYLIP
	NUDT13	MVP	MYO10
	NUDT18	MXD1	MYO18A
	NUP160	MXI1	MYO1B
	NUP50	MXRA5	MYO5B
	NVL	MYC	MYO5C
	NYNRIN	MYCBP	MYOM3
	OAS1	MYCL	NABP2
	OAS2	MYH14	NACC1
	OAS3	MYL12B	NACC2
	OASL	MYL6B	NAP1L4P1
	OBSL1	MYLIP	NARF
	OIP5	MYO10	NARS2
	OLA1P1	MYO1B	NASP
	OLFM1	MYO1D	NAT10
	OLFML2A	MYO1E	NAV1
	ORC1	MYO1G	NCAPD2
	ORC4	MYO5C	NCAPH
	ORMDL1	MYOF	NCK2
	OS9	MYPN	NCKIPSD
	OSBPL10	MZT2A	NCL
	OSBPL11	NAA25	NCLN
	OSBPL5	NAA35	NCOA4
	OSBPL7	NAA38	NCOA5
	OSGEP	NAA40	NCOR2
	OTUB1	NAB1	NDRG4
	OXCT1	NACC1	NDUFV3
	P2RY11	NACC2	NEBL
	P4HB	NADSYN1	NECAP2
	PAFAH1B2	NAMPT	NEDD1
	PAGR1	NAMPTL	NEDD4L
	PALB2	NAP1L4	NEK2
	PALM	NAPA	NEK2P4
	PALM3	NAPEPLD	NEK4
	PANX1	NAT10	NEO1
	PAPL	NBEA	NES
	PAPSS1	NBEAL1	NETO2
	PAPSS2	NBPF1	NFE2
	PARD6G	NCBP1	NFIL3
	PARP10	NCCRP1	NFIX
	PARP11	NCEH1	NFXL1
	PARP14	NCK1	NFYB
	PARP2	NCKAP1	NGFR
	PARP4	NCOA3	NHP2
	PARP6	NCOA6	NHSL1
	PARP8	NCOA7	NKAIN1
	PARP9	NCOR2	NLN
	PARVA	NDFIP2	NME1
	PBLD	NDRG1	NME7
	PBX1	NDST1	NMU
	PCBD2	NDUFA4	NOC2L
	PCDH1	NDUFA5	NOC4L
	PCDH18	NDUFA5P11	NOL11
	PCDH7	NDUFB2	NOL7
	PCDHA11	NDUFC2	NONO
	PCDHA4	NDUFS1	NOS1AP
	PCDHB11	NDUFS3	NOTUM
	PCDHB2	NDUFS8	NOV
	PCLO	NDUFV1	NPAT
	PCNA	NEDD4L	NPC2
	PCNT	NEFH	NPM1
	PCSK1N	NEFL	NPM1P27
	PCSK5	NEK6	NPM1P39
	PCSK7	NELL2	NPM1P6
	PCYOX1	NET1	NPTN
	PCYT1A	NETO2	NPTXR
	PCYT2	NF1	NPW
	PDCD10	NFAT5	NR2F1
	PDCD2	NFE2	NR2F1-AS1
	PDCL3P5	NFE2L1	NR2F6
	PDGFC	NFE2L2	NR3C1
	PDGFD	NFIA	NRBP1
	PDLIM2	NFIB	NREP
	PDPN	NFKB2	NRF1
	PDSS1	NFRKB	NRGN
	PDSS2	NFU1	NRIP1
	PDXDC1	NHLH2	NRM
	PELI2	NHLRC1	NSD1
	PEPD	NHSL1	NSL1
	PERP	NIM1	NSMCE2
	PEX12	NINJ1	NSUN3
	PFKFB4	NIPAL1	NT5DC1
	PFN1P1	NIPBL	NTF4
	PGAP2	NLRX1	NTHL1
	PGAP3	NME1	NUAK1
	PGD	NME2P1	NUBP2
	PGDP1	NMI	NUBPL
	PGRMC1	NMRK1	NUCKS1
	PHACTR2	NNMT	NUDCD1
	PHAX	NOC3L	NUDCD3
	PHF12	NOL10	NUDT1
	PHF14	NOLC1	NUDT15
	PHKB	NOM1	NUDT16P
	PHLDB1	NOP58	NUDT21
	PHLPP1	NOTCH1	NUP188
	PI4K2B	NOTCH3	NUP210
	PICALM	NPAS1	NUP62
	PID1	NPAT	NUP93
	PIEZO1	NPDC1	NXN
	PIGQ	NPEPPS	NXPH4
	PIGS	NPNT	NXT2
	PIK3C2B	NR1H3	OAS1
	PIK3R1	NR2F1	OAS3
	PIK3R3	NR2F1-AS1	OAT
	PINK1	NR3C1	OAZ1
	PINK1-AS	NR6A1	OAZ2
	PIP4K2A	NRBP1	OBFC1
	PIP5K1C	NREP	ODC1
	PKIA	NRG1	OGFOD3
	PKMP1	NRG4	OGFR
	PKMP4	NRP1	OGFRL1
	PKNOX1	NRSN2	OLA1
	PKP1	NSMF	OLA1P1
	PKP2	NSUN5	OR51A10P
	PLA2G10	NT5C2	OR51B8P
	PLAGL1	NT5C3A	OR51I1
	PLAT	NT5C3AP1	OR51K1P
	PLAUR	NT5C3B	ORAI2
	PLCD1	NTNG1	ORC1
	PLCD3	NUDCD3	ORC3
	PLCE1	NUDT16L1	OSBPL11
	PLCG2	NUDT22	OSBPL1A
	PLCL2	NUMB	OSCP1
	PLCXD3	NUP153	OXTR
	PLD2	NUP160	P2RX7
	PLEC	NUP205	P2RY2
	PLEKHA1	NUP210	P4HA2
	PLEKHB2	NUP35	PACS1
	PLEKHF2	NUP62	PACSIN2
	PLEKHG4B	NUP98	PADI3
	PLEKHM1	NUPL2	PAFAH1B2
	PLGRKT	NVL	PAGR1
	PLS3	NXN	PAICSP4
	PLSCR1	OAF	PAIP2
	PLSCR4	OARD1	PAK4
	PLXNB2	OAS1	PALM3
	PLXNB3	OAS2	PAM
	PML	ODAM	PANK2
	PMS2	ODC1	PANX1
	PMVK	OLA1	PAPD5
	PNPLA7	OLA1P1	PARD3
	PNPO	OLFML2B	PARP1
	POFUT1	OLR1	PARP1P1
	POLA1	OR2B6	PARPBP
	POLA2	ORAI2	PARVA
	POLR1D	ORC4	PATZ1
	POLR2L	ORC5	PAX2
	POLR2M	ORMDL1	PBX1
	POLR3B	OSBP	PC
	POMP	OSBP2	PCBD2
	PORCN	OSBPL11	PCBP1-AS1
	PPCDC	OSBPL7	PCCA
	PPIC	OSMR	PCDH1
	PPIG	OTUB1	PCDH19
	PPIL3	OVOL2	PCDHAC2
	PPIP5K1	OXCT1	PCM1
	PPIP5K2	P2RX6	PCMT1
	PPM1B	P2RY2	PCTP
	PPM1K	P2RY6	PCYOX1
	PPM1L	PACS1	PCYT1A
	PPP1R10	PACSIN3	PDCL
	PPP1R12C	PAFAH1B2	PDCL3P4
	PPP1R14C	PAICSP4	PDE4B
	PPP1R7	PAIP2B	PDE9A
	PPP2R1B	PANX1	PDGFC
	PPP2R2B	PAPPA	PDGFRL
	PPP4R2	PAPSS2	PDIA6
	PPP5C	PAQR7	PDK2
	PPT1	PARD3	PDLIM1
	PQBP1	PARD6A	PDLIM2
	PQLC1	PARD6B	PDRG1
	PRADC1	PARP1	PDS5B
	PRADC1P1	PARP12	PDSS2
	PRCP	PARP3	PDZD8
	PRDX5	PARP4	PEAK1
	PRELID1	PARP9	PEBP1
	PRICKLE1	PARVA	PEBP1P2
	PRICKLE4	PATL1	PELI2
	PRIM1	PAXIP1	PEPD
	PRIMA1	PBDC1	PERP
	PRKAA1	PBX1	PES1
	PRKAB2	PC	PET112
	PRKAR1A	PCAT7	PEX13
	PRKAR1B	PCBD1	PEX3
	PRKAR2A	PCCB	PFDN1
	PRKCA	PCDH1	PFKFB3
	PRKCQ	PCDH7	PFKFB4
	PRKXP1	PCDHB9	PFN1
	PROCR	PCDHGC3	PFN1P1
	PRODH	PCF11	PGAM1
	PROM2	PCGF5	PGD
	PROS1	PCNXL2	PGDP1
	PRPF18	PCNXL3	PGF
	PRPF19	PCSK1N	PGK1
	PRR15	PCSK5	PGK1P2
	PRR22	PCSK6	PGLS
	PRR5	PCSK7	PGM1
	PRR5-ARHGAP8	PCYOX1	PGM2L1
	PSCA	PCYT1A	PGRMC1
	PSD4	PDAP1	PHACTR2
	PSKH1	PDCD10	PHACTR4
	PSMA4	PDCD2	PHAX
	PSMA7	PDCD4	PHC2
	PSMB4	PDE3A	PHF12
	PSMB5	PDE3B	PHF15
	PSMC1P1	PDE5A	PHF19
	PSMC2	PDGFA	PHF5A
	PSMC3	PDGFRL	PHKB
	PSMC5	PDHX	PHLDB1
	PSMD1	PDIA4	PHLDB2
	PSMD11	PDIA6	PHRF1
	PSMD12	PDK1	PHTF2
	PSMD14	PDK3	PHYHIP
	PSMD2	PDLIM1	PI4K2B
	PSMD5	PDSS1	PIGK
	PSMD5-AS1	PEBP1	PIGQ
	PSME2	PELI2	PIH1D1
	PSME3	PEX1	PIK3C2B
	PSMG3-AS1	PEX13	PIK3R1
	PSPH	PEX16	PIN4
	PTCH1	PEX26	PINK1-AS
	PTEN	PFKFB4	PIPSL
	PTENP1	PFKP	PIR
	PTGES	PFN1P1	PKIB
	PTGR1	PFN2	PKIG
	PTK6	PGAM1	PKM
	PTMAP5	PGAP2	PKMP1
	PTPN13	PGBD5	PKMP4
	PTPN6	PGD	PKN1
	PTPN9	PGK1	PLA2G4A
	PTPRCAP	PGK1P2	PLAGL2
	PTPRG	PGM1	PLCB1
	PTPRG-AS1	PGM2L1	PLEKHA2
	PTPRK	PGRMC1	PLEKHB1
	PTPRU	PHB	PLEKHM3
	PTTG1IP	PHF12	PLEKHO2
	PUS7L	PHF14	PLK1
	PVRL1	PHF21A	PLLP
	PVRL3	PHF3	PLOD1
	PVRL4	PHKB	PLOD2
	PXDN	PHLDA3	PLRG1
	PYCARD	PHLDB1	PLS1
	PYGB	PHRF1	PLS3
	PYY2	PHTF2	PLSCR1
	QRICH2	PI3	PLXNA1
	RAB11A	PICALM	PLXNB1
	RAB14	PICK1	PMEPA1
	RAB15	PIGM	PNMA1
	RAB21	PIK3C2A	POFUT1
	RAB27A	PIK3C2B	POGLUT1
	RAB27B	PIK3R3	POLA1
	RAB2A	PILRB	POLDIP2
	RAB38	PINK1	POLE3
	RAB3GAP1	PINK1-AS	POLI
	RAB40B	PISD	POLN
	RAB5C	PITPNM1	POLR1E
	RAB8A	PITRM1	POLR2E
	RAB8B	PITX1	POLR2F
	RABAC1	PKIA	POLR2J
	RABEP2	PKMP1	POLR2L
	RABL5	PKMP4	POLR3B
	RAC2	PKP2	POLR3H
	RAD51	PKP3	POMT2
	RAD51C	PLA2G12B	POP7
	RAET1G	PLA2R1	POR
	RAET1L	PLAA	POU2F1
	RAI1	PLCB3	PPAP2C
	RALBP1	PLCD3	PPDPF
	RALGAPA2	PLCE1	PPFIBP1
	RANBP2	PLCL1	PPFIBP2
	RAP2B	PLCL2	PPIAP22
	RAPGEF1	PLEKHA7	PPIF
	RAPSN	PLEKHH1	PPIH
	RARA	PLOD2	PPIL1
	RARB	PLOD3	PPIL4
	RARG	PLS1	PPM1G
	RARRES3	PLXNA2	PPME1
	RARS	PLXNA3	PPP1CA
	RASIP1	PLXNB2	PPP1CB
	RB1	PLXNB3	PPP1R14B
	RBCK1	PMPCB	PPP1R14BP3
	RBL1	PMS1	PPP1R18
	RBM15B	PMS2	PPP1R1B
	RBM45	PMS2P1	PPP1R8
	RBM6	PNLIPRP3	PPP1R9B
	RBMS1	PNMA3	PPP2R3A
	RBMS1P1	PNPLA4	PPP2R4
	RBPMS	PNPLA8	PPP3CA
	RC3H1	PNPO	PPP5C
	RC3H2	PODXL	PPT1
	RCAN1	POLA2	PQLC1
	RCL1	POLD2	PRCC
	RDH10	POLE3	PRDM11
	RDX	POLE4	PRDX1
	REC8	POLQ	PRDX6
	REEP1	POLR1A	PRELID1
	REEP5	POLR1B	PRELID2
	RFC2	POLR2D	PREP
	RFC3	POLR2G	PRIM1
	RFC5	POLR2J	PRIM2
	RFWD3	POLR2J3	PRKACB
	RFX7	POLR2L	PRKAR1A
	RGMA	POLR3H	PRKAR1B
	RHBDL2	POM121	PRKAR2A
	RHNO1	POM121C	PRKAR2B
	RHOD	POMP	PRKCD
	RHOV	PON2	PRKCDBP
	RIBC2	POP7	PRKCH
	RIF1	POR	PRKCQ
	RIMS2	POT1	PRKXP1
	RIOK2	POU2F3	PRMT2
	RIOK3	PPA1	PRMT6
	RIPK4	PPA2	PROSC
	RMDN3	PPAP2B	PROSER1
	RMI1	PPAP2C	PRPF18
	RN7SKP176	PPAPDC2	PRPF19
	RNASEL	PPARG	PRPF31
	RNF13	PPAT	PRPF40A
	RNF144B	PPFIA1	PRPS1
	RNF149	PPIA	PRPS2
	RNF167	PPIAP22	PRR11
	RNF2	PPIF	PRR22
	RNF20	PPL	PRR5
	RNF213	PPM1B	PRRC2C
	RNF214	PPM1G	PRRT1
	RNF216P1	PPM1L	PRRX2
	RNF224	PPME1	PRSS22
	RNF25	PPP1CA	PRSS23
	RNF31	PPP1CB	PRTN3
	RNF34	PPP1R12C	PRUNE
	RNF40	PPP1R14B	PSENEN
	RNF6	PPP1R14BP3	PSKH1
	RNLS	PPP1R21	PSMA7
	RNPEP	PPP1R35	PSMB2
	RNU6-322P	PPP2R1A	PSMB6
	RP11-1055B8.4	PPP2R1B	PSMC1P1
	RP11-1055B8.6	PPP2R4	PSMC2
	RP11-1055B8.7	PPP3R1	PSMC3
	RP11-110A12.2	PPP4R1	PSMD1
	RP11-128L5.1	PPP6C	PSMD12
	RP11-145M9.4	PPP6R3	PSMD13
	RP11-14N7.2	PPT2	PSMD14
	RP11-157J24.1	PRADC1	PSMD6
	RP11-157P1.4	PRCC	PSMF1
	RP11-159D12.9	PRCP	PSMG1
	RP11-159N11.4	PRDM11	PTBP1
	RP11-164J13.1	PRDX2	PTBP3
	RP11-166P13.3	PRDX3	PTCHD3P1
	RP11-174G6.5	PRDX5	PTER
	RP11-18F14.2	PRELID1	PTGES
	RP11-1L12.3	PRICKLE4	PTGES2
	RP11-211G23.2	PRKAA1	PTGFRN
	RP11-23F23.3	PRKAA2	PTK2B
	RP1-124C6.1	PRKAG2	PTMA
	RP11-252K23.2	PRKAR1B	PTMAP2
	RP11-254B13.3	PRKAR2B	PTMAP5
	RP11-282O18.3	PRKCDBP	PTMS
	RP11-284F21.10	PRKCG	PTP4A2
	RP11-289I10.2	PRKCH	PTP4A2P1
	RP11-290F20.1	PRKD2	PTPLA
	RP11-295H24.3	PRKRIP1	PTPLB
	RP11-305M3.2	PRKRIR	PTPN1
	RP11-318M2.2	PRL	PTPN12
	RP11-320L11.2	PRMT1	PTRF
	RP11-324E6.6	PRMT3	PTTG1IP
	RP11-350G24.2	PRMT6	PUF60
	RP11-356O9.2	PROSC	PVRL1
	RP11-363H12.1	PRPF19	PVRL3
	RP11-365P13.3	PRPF40A	PWWP2B
	RP11-367G18.1	PRR15	PXDN
	RP11-381K20.2	PRRG4	PXN
	RP11-383G6.4	PRSS16	PYGB
	RP11-392P7.6	PSAP	QRICH2
	RP11-3B12.5	PSD4	QSER1
	RP11-3D4.3	PSMA1	R3HCC1
	RP11-400K9.4	PSMA2	RAB17
	RP11-424C20.2	PSMB7	RAB20
	RP11-443P15.2	PSMC2	RAB2A
	RP11-448G15.3	PSMC3	RAB31
	RP11-465N4.4	PSMC4	RAB36
	RP11-468E2.4	PSMC5	RAB38
	RP11-473I1.6	PSMD1	RAB3D
	RP11-473N11.2	PSMD12	RAB5C
	RP11-497D6.2	PSMD13	RAB7A
	RP11-498C9.15	PSMD14	RABL5
	RP11-506M12.1	PSMD2	RAC1
	RP11-512F24.1	PSMD5-AS1	RAC1P2
	RP11-517C16.2	PSME3	RAC3
	RP11-517P14.2	PSMG3	RAD23B
	RP11-521B24.3	PSMG3-AS1	RAD23BP1
	RP11-526I2.5	PSPC1	RAD51B
	RP11-533F5.2	PSPH	RAD51C
	RP11-54O7.17	PTBP2	RAD51D
	RP11-566E18.3	PTBP3	RAET1E
	RP11-567G24.1	PTCD1	RAI1
	RP11-63E9.1	PTDSS1	RALA
	RP11-657O9.1	PTDSS2	RALY
	RP11-680G24.4	PTGES	RAMP1
	RP11-710E1.1	PTGES2	RANBP1
	RP11-723O4.9	PTGR1	RANBP2
	RP11-758M4.4	PTGS1	RANP1
	RP11-802E16.3	PTHLH	RAP1GAP
	RP11-83N9.5	PTK6	RAP2A
	RP11-977G19.11	PTP4A2	RAPGEF1
	RP1-203P18.1	PTP4A2P1	RAPGEFL1
	RP1-228P16.1	PTPLB	RARS
	RP13-228J13.6	PTPMT1	RASGRP2
	RP13-383K5.4	PTPN12	RASSF2
	RP1-5O6.6	PTPN13	RASSF3
	RP2	PTPN3	RAVER1
	RP3-368A4.5	PTPN4	RBBP4
	RP3-425P12.4	PTPN6	RBBP4P1
	RP3-486I3.4	PTPRB	RBBP8
	RP4-555D20.2	PTPRE	RBBP8NL
	RP4-564F22.5	PTPRG-AS1	RBBP9
	RP4-583P15.10	PTPRJ	RBM15
	RP4-694A7.2	PTPRK	RBM15B
	RP4-694B14.5	PTRF	RBM27
	RP4-740C4.6	PTS	RBM42
	RP4-775C13.1	PTTG1IP	RBM45
	RP5-1009N12.1	PTX3	RBP1
	RP5-1086K13.1	PURB	RC3H1
	RP5-1125A11.1	PUS3	RC3H2
	RPA2	PUS7	RCAN3
	RPA2P3	PVR	RCBTB2
	RPE	PVRL1	RCC1
	RPH3AL	PVRL2	RCC2
	RPL22L1	PVT1	RCC2P6
	RPP25	PWWP2B	RCN1
	RPP30	PXN	RCN1P2
	RPPH1	PYGL	RCOR2
	RPRD2	QPCT	RDX
	RPS19BP1	QSER1	REEP4
	RPS6KA5	R3HDM1	REEP5
	RPS6KC1	RAB10	REPIN1
	RPTOR	RAB14	REPS1
	RPUSD4	RAB17	RERE
	RREB1	RAB1B	REST
	RRM2	RAB1C	RFC2
	RRM2P3	RAB30	RFFL
	RRN3	RAB38	RFT1
	RRN3P3	RAB6A	RGS3
	RRP36	RAB6B	RHOA
	RRP7A	RABGAP1L	RHOB
	RSAD2	RABL5	RHOBTB2
	RSPRY1	RAC1	RHOBTB3
	RSU1	RAC1P2	RHOD
	RTKN2	RAD23B	RHOG
	RTP4	RAD51C	RHOU
	RUNX1	RAD9B	RHOV
	RUSC1	RAET1G	RHPN1-AS1
	RXRA	RALGDS	RILPL2
	S100A10	RANBP2	RIOK2
	S100A11	RAP1A	RMI1
	S100A14	RAP1B	RMI2
	S100A2	RAPGEF1	RN7SK
	S100A3	RAPGEF5	RN7SL1
	S100A4	RAPGEFL1	RN7SL2
	S100A6	RARG	RN7SL3
	S1PR3	RARRES1	RN7SL648P
	S1PR5	RARRES3	RNASEH2B
	SACM1L	RASA2	RNF130
	SAE1	RASA3	RNF141
	SAMD12	RASA4CP	RNF145
	SAMD15	RASD2	RNF146
	SAMD5	RASL10B	RNF167
	SAMD9	RASSF7	RNF170
	SAMD9L	RAVER2	RNF187
	SAMHD1	RBCK1	RNF20
	SAMM50	RBM28	RNF223
	SAP18	RBM33	RNF224
	SAR1A	RBM4	RNF24
	SASH1	RBM45	RNF25
	SBDS	RBM6	RNF26
	SBDSP1	RBM7	RNF4
	SCAMP2	RBP1	RNF40
	SCAMP4	RBP4	RNFT2
	SCAMP5	RBPMS	RNPEP
	SCARA3	RBPMS-AS1	ROCK1
	SCEL	RC3H1	ROCK2
	SCNN1A	RCE1	ROR2
	SCPEP1	RCL1	RP1-102E24.8
	SCRN1	RCN1	RP11-1024P17.1
	SCRN3	RCN1P2	RP11-1033A18.1
	SDC1	RCOR1	RP11-1055B8.6
[truncated: 892 more rows]

## Sheet: Down-regulated genes_all lines
Corbet et al.	TGFβ2-induced formation of lipid droplets is necessary for acidosis-driven EMT and metastatic spreading of cancer cells
Supplementary Data 1: Lists of up- and downregulated genes in pH 6.5-adapted SiHa, FaDu and HCT-116 cancer cell lines used to draw the Venn diagrams in Figure S3A. Only the genes with a false discovery rate (FDR) < 0.01 and FPKM (fragments per kilobase of exon per million mapped reads) > 0.5 were considered for analysis. Full data from the RNA sequencing analysis reported in this paper were archi…
Gene Symbol	Description	FaDu_Fold change	FaDu_FDR	HCT-116_Fold change	HCT-116_FDR	SiHa_Fold change	SiHa_FDR
BCL11B	B-cell CLL/lymphoma 11B (zinc finger protein) [Source:HGNC Symbol;Acc:13222]	0.130897	1.11208e-19	0.167096	3.66195e-12	0.144649	5.34896e-20
RP11-465N4.4		0.221695	2.66683e-16	0.152149	3.84771e-14	0.0770809	1.85481e-09
ASB9	ankyrin repeat and SOCS box containing 9 [Source:HGNC Symbol;Acc:17184]	0.311874	1.29007e-07	0.28329	1.80711e-06	0.17427	1.56788e-09
EPHB6	EPH receptor B6 [Source:HGNC Symbol;Acc:3396]	0.0387788	4.16497e-145	0.536024	2.32708e-08	0.262662	1.19808e-44
ELF3	E74-like factor 3 (ets domain transcription factor, epithelial-specific ) [Source:HGNC Symbol;Acc:3318]	0.424683	5.66198e-31	0.406295	1.20268e-31	0.00754322	1.04601e-130
SLC1A3	solute carrier family 1 (glial high affinity glutamate transporter), member 3 [Source:HGNC Symbol;Acc:10941]	0.391936	3.32735e-25	0.364412	4.88602e-31	0.12556	5.08835e-112
RPPH1		0.328751	0.00400621	0.332757	0.000286266	0.259005	8.05112e-05
ARHGAP18	Rho GTPase activating protein 18 [Source:HGNC Symbol;Acc:21035]	0.256389	1.93877e-32	0.138593	2.18429e-74	0.561615	5.61624e-06
SAMD9	sterile alpha motif domain containing 9 [Source:HGNC Symbol;Acc:1348]	0.176819	1.88717e-55	0.593114	4.23293e-06	0.203033	8.11775e-44
S100A4	S100 calcium binding protein A4 [Source:HGNC Symbol;Acc:10494]	0.273094	6.42661e-20	0.126118	8.35535e-119	0.5983	3.57284e-08
PELI2	pellino E3 ubiquitin protein ligase family member 2 [Source:HGNC Symbol;Acc:8828]	0.426505	1.13108e-11	0.536592	2.98148e-06	0.0395482	1.39038e-48
DNER	delta/notch-like EGF repeat containing [Source:HGNC Symbol;Acc:24456]	0.0809371	1.46091e-19	0.557682	0.00257254	0.399051	0.000469728
TNIK	TRAF2 and NCK interacting kinase [Source:HGNC Symbol;Acc:30765]	0.160369	1.35856e-23	0.631579	1.54622e-05	0.261799	1.53602e-30
C9orf169	chromosome 9 open reading frame 169 [Source:HGNC Symbol;Acc:30529]	0.48134	6.06887e-06	0.290855	2.55913e-06	0.293777	1.00364e-05
DOK3	docking protein 3 [Source:HGNC Symbol;Acc:24583]	0.437975	1.04761e-08	0.210268	2.83818e-27	0.460386	1.09336e-06
LINC00511	long intergenic non-protein coding RNA 511 [Source:HGNC Symbol;Acc:43564]	0.471794	7.233e-17	0.563061	7.07818e-08	0.0780111	1.63424e-47
CGN	cingulin [Source:HGNC Symbol;Acc:17429]	0.321222	5.62227e-28	0.715212	7.95389e-05	0.0833366	4.28881e-27
HOXA2	homeobox A2 [Source:HGNC Symbol;Acc:5103]	0.581692	0.00734	0.296578	0.000146557	0.268855	0.000944017
UCN2	urocortin 2 [Source:HGNC Symbol;Acc:18414]	0.335118	5.19309e-15	0.38993	0.00387634	0.453508	7.84064e-12
ABLIM1	actin binding LIM protein 1 [Source:HGNC Symbol;Acc:78]	0.351057	1.61051e-34	0.402929	2.56495e-48	0.43575	5.28349e-37
HNRNPA1P33	heterogeneous nuclear ribonucleoprotein A1 pseudogene 33 [Source:HGNC Symbol;Acc:44990]	0.415315	5.94905e-37	0.181393	5.19875e-05	0.602218	0.000121332
ATP6V0E2	ATPase, H+ transporting V0 subunit e2 [Source:HGNC Symbol;Acc:21723]	0.744938	0.00138288	0.319342	2.94217e-38	0.140765	4.27168e-82
GALNT7	UDP-N-acetyl-alpha-D-galactosamine:polypeptide N-acetylgalactosaminyltransferase 7 (GalNAc-T7) [Source:HGNC Symbol;Acc:4129]	0.424948	3.96913e-35	0.732841	0.000132993	0.0669229	2.97398e-110
MB21D2	Mab-21 domain containing 2 [Source:HGNC Symbol;Acc:30438]	0.260999	1.92184e-13	0.362364	9.25306e-07	0.605304	0.00301953
SAMD15	sterile alpha motif domain containing 15 [Source:HGNC Symbol;Acc:18631]	0.546463	2.68201e-05	0.173662	3.68704e-10	0.559359	0.000460551
WDR52	WD repeat domain 52 [Source:HGNC Symbol;Acc:25631]	0.234822	3.40337e-41	0.578526	1.18339e-06	0.478446	2.51691e-11
OAS1	2'-5'-oligoadenylate synthetase 1, 40/46kDa [Source:HGNC Symbol;Acc:8086]	0.290116	1.89946e-12	0.535872	0.000658964	0.478739	0.000182329
MBNL3	muscleblind-like splicing regulator 3 [Source:HGNC Symbol;Acc:20564]	0.393476	5.8306e-30	0.412511	2.10332e-13	0.524745	1.22805e-13
PCDH1	protocadherin 1 [Source:HGNC Symbol;Acc:8655]	0.66316	8.45142e-07	0.565513	2.48035e-11	0.113915	7.13057e-22
L3MBTL3	l(3)mbt-like 3 (Drosophila) [Source:HGNC Symbol;Acc:23035]	0.529649	1.5198e-09	0.359302	4.32246e-42	0.458778	3.85417e-14
PBX1	pre-B-cell leukemia homeobox 1 [Source:HGNC Symbol;Acc:8632]	0.588907	0.000173392	0.112503	2.15001e-57	0.647224	0.00102716
S100A14	S100 calcium binding protein A14 [Source:HGNC Symbol;Acc:18901]	0.778896	0.0030314	0.39255	1.91854e-32	0.182508	1.94277e-31
C2orf43	chromosome 2 open reading frame 43 [Source:HGNC Symbol;Acc:26145]	0.135509	1.70593e-32	0.752493	8.27237e-05	0.495986	1.15334e-18
RP11-566E18.3		0.514214	0.000143847	0.310654	1.04103e-10	0.569304	0.00972028
EPB41L4A	erythrocyte membrane protein band 4.1 like 4A [Source:HGNC Symbol;Acc:13278]	0.153613	1.04424e-39	0.565437	5.40101e-05	0.682528	7.28363e-05
RAB38	RAB38, member RAS oncogene family [Source:HGNC Symbol;Acc:9776]	0.717716	0.000776486	0.56679	2.80634e-07	0.120094	2.48447e-08
BMP7	bone morphogenetic protein 7 [Source:HGNC Symbol;Acc:1074]	0.539	2.09586e-13	0.448792	4.80676e-20	0.420452	1.78956e-22
NR2F1	nuclear receptor subfamily 2, group F, member 1 [Source:HGNC Symbol;Acc:7975]	0.157463	2.95475e-18	0.653749	8.43276e-10	0.600106	6.37489e-11
AP1S3	adaptor-related protein complex 1, sigma 3 subunit [Source:HGNC Symbol;Acc:18971]	0.542238	2.87035e-16	0.401332	1.53526e-40	0.477607	6.5154e-06
CDH1	cadherin 1, type 1, E-cadherin (epithelial) [Source:HGNC Symbol;Acc:1748]	0.634207	8.30607e-16	0.786168	7.39839e-05	0.0167842	0
RP11-159D12.9		0.501339	1.11326e-23	0.412084	7.73857e-33	0.528533	1.01839e-18
PTGES	prostaglandin E synthase [Source:HGNC Symbol;Acc:9599]	0.515536	7.4453e-10	0.509315	2.25898e-06	0.424302	3.36752e-19
KRT8	keratin 8 [Source:HGNC Symbol;Acc:6446]	0.438579	1.75631e-12	0.589351	9.31606e-06	0.44318	2.53561e-12
PFKFB4	6-phosphofructo-2-kinase/fructose-2,6-biphosphatase 4 [Source:HGNC Symbol;Acc:8875]	0.659347	0.000482984	0.380289	6.5455e-23	0.433466	2.86261e-18
RTKN2	rhotekin 2 [Source:HGNC Symbol;Acc:19364]	0.600186	4.96735e-05	0.69678	0.00461937	0.177914	1.66276e-20
C11orf45	chromosome 11 open reading frame 45 [Source:HGNC Symbol;Acc:28584]	0.472095	1.05345e-14	0.649378	0.00317268	0.357006	4.83789e-12
ANXA1	annexin A1 [Source:HGNC Symbol;Acc:533]	0.780746	0.00150298	0.26066	2.19494e-73	0.444058	7.58266e-29
EMC10	ER membrane protein complex subunit 10 [Source:HGNC Symbol;Acc:27609]	0.569351	3.39438e-27	0.385986	1.18691e-68	0.536743	1.27206e-33
PIK3C2B	phosphatidylinositol-4-phosphate 3-kinase, catalytic subunit type 2 beta [Source:HGNC Symbol;Acc:8972]	0.608691	7.81507e-06	0.518266	6.51346e-12	0.393985	1.04355e-25
PRKAR1B	protein kinase, cAMP-dependent, regulatory, type I, beta [Source:HGNC Symbol;Acc:9390]	0.597217	3.50666e-15	0.492419	5.21067e-17	0.436142	1.94184e-38
AGFG2	ArfGAP with FG repeats 2 [Source:HGNC Symbol;Acc:5177]	0.68508	3.36905e-08	0.518641	4.80745e-24	0.326159	1.54329e-78
KRT18P18	keratin 18 pseudogene 18 [Source:HGNC Symbol;Acc:33386]	0.561875	0.000187532	0.540677	2.23193e-06	0.440362	2.69849e-07
SPATS2L	spermatogenesis associated, serine-rich 2-like [Source:HGNC Symbol;Acc:24574]	0.428391	1.17542e-45	0.563464	5.45845e-20	0.580047	1.98942e-18
SLC4A2	solute carrier family 4, anion exchanger, member 2 (erythrocyte membrane protein band 3-like 1) [Source:HGNC Symbol;Acc:11028]	0.688116	1.17448e-09	0.492354	5.32916e-33	0.402889	2.0313e-52
CPVL	carboxypeptidase, vitellogenic-like [Source:HGNC Symbol;Acc:14399]	0.465239	5.59342e-21	0.69965	0.000743751	0.432532	3.02222e-32
KRT8P33	keratin 8 pseudogene 33 [Source:HGNC Symbol;Acc:39867]	0.532842	7.22171e-13	0.55008	1.29195e-12	0.529432	4.21457e-14
TLN2	talin 2 [Source:HGNC Symbol;Acc:15447]	0.439373	2.54785e-16	0.630709	3.4681e-07	0.549153	5.76827e-15
KRT18P65		0.539386	0.000185894	0.586514	0.000131977	0.495482	5.18215e-05
FAM173B	family with sequence similarity 173, member B [Source:HGNC Symbol;Acc:27029]	0.585367	4.67294e-09	0.547225	1.69304e-07	0.496948	3.91458e-17
MISP	chromosome 19 open reading frame 21 [Source:HGNC Symbol;Acc:27000]	0.58525	1.15375e-14	0.379813	1.44931e-42	0.666978	1.13022e-08
BAG1	BCL2-associated athanogene [Source:HGNC Symbol;Acc:937]	0.540111	2.53425e-16	0.617364	1.20999e-14	0.479831	3.91979e-42
KRT8P3	keratin 8 pseudogene 3 [Source:HGNC Symbol;Acc:31056]	0.512061	3.26388e-18	0.59312	2.2175e-12	0.536322	3.61889e-17
RRN3P3	RNA polymerase I transcription factor homolog (S. cerevisiae) pseudogene 3 [Source:HGNC Symbol;Acc:37620]	0.487887	1.44767e-07	0.659895	0.00538648	0.496054	5.76074e-08
KRT8P10	keratin 8 pseudogene 10 [Source:HGNC Symbol;Acc:33364]	0.464305	8.24597e-11	0.605762	4.5046e-06	0.585622	1.40436e-06
ZFHX3	zinc finger homeobox 3 [Source:HGNC Symbol;Acc:777]	0.51899	8.99836e-23	0.523534	4.06765e-21	0.621958	5.71217e-13
KRT18P10	keratin 18 pseudogene 10 [Source:HGNC Symbol;Acc:23962]	0.603489	0.00182651	0.57001	7.59888e-05	0.495978	1.7575e-05
KIAA1984-AS1	KIAA1984 antisense RNA 1 [Source:HGNC Symbol;Acc:44105]	0.390739	1.93101e-07	0.589338	0.00723417	0.694203	0.00364447
FRK	fyn-related kinase [Source:HGNC Symbol;Acc:3955]	0.671569	9.65133e-06	0.546162	1.50175e-09	0.457117	1.04245e-10
DAB2IP	DAB2 interacting protein [Source:HGNC Symbol;Acc:17294]	0.562233	2.74389e-12	0.58567	1.32315e-09	0.537189	4.7222e-11
KRT18P28	keratin 18 pseudogene 28 [Source:HGNC Symbol;Acc:33397]	0.612309	0.000525949	0.51446	2.75606e-07	0.56527	4.13007e-05
KRT8P36	keratin 8 pseudogene 36 [Source:HGNC Symbol;Acc:39870]	0.516967	3.34377e-09	0.585725	4.36571e-09	0.589971	1.05756e-08
KRT8P45	keratin 8 pseudogene 45 [Source:HGNC Symbol;Acc:39879]	0.536305	6.91979e-07	0.621113	2.42282e-05	0.541165	4.39791e-08
WWOX	WW domain containing oxidoreductase [Source:HGNC Symbol;Acc:12799]	0.484107	9.70411e-12	0.620925	0.000760298	0.594127	4.62503e-05
LGALS3BP	lectin, galactoside-binding, soluble, 3 binding protein [Source:HGNC Symbol;Acc:6564]	0.657125	3.02048e-07	0.707492	2.91713e-05	0.340092	4.95627e-39
PKMP4	pyruvate kinase, muscle pseudogene 4 [Source:HGNC Symbol;Acc:44246]	0.542169	0.00371748	0.531233	0.000782315	0.649692	0.00327508
TBL1X	transducin (beta)-like 1X-linked [Source:HGNC Symbol;Acc:11585]	0.472181	3.13347e-13	0.761587	7.16364e-05	0.499263	2.88041e-29
KRT8P2	keratin 8 pseudogene 2 [Source:HGNC Symbol;Acc:20282]	0.584049	1.87959e-06	0.603677	5.35152e-07	0.547479	3.04268e-09
TRIM66	tripartite motif containing 66 [Source:HGNC Symbol;Acc:29005]	0.53592	7.40177e-07	0.687492	0.00330734	0.513216	1.82422e-07
RAD51C	RAD51 homolog C (S. cerevisiae) [Source:HGNC Symbol;Acc:9820]	0.450219	4.13048e-25	0.56502	1.69017e-13	0.72324	0.000177067
UBR3	ubiquitin protein ligase E3 component n-recognin 3 (putative) [Source:HGNC Symbol;Acc:30467]	0.520001	8.87131e-22	0.526153	1.44708e-22	0.693389	1.79348e-08
TSC22D3	TSC22 domain family, member 3 [Source:HGNC Symbol;Acc:3051]	0.564686	2.20047e-06	0.578814	0.0002194	0.602571	5.0217e-07
TTYH3	tweety homolog 3 (Drosophila) [Source:HGNC Symbol;Acc:22222]	0.714497	2.44401e-09	0.536231	1.28258e-31	0.510979	3.09136e-39
ZNF488	zinc finger protein 488 [Source:HGNC Symbol;Acc:23535]	0.68344	3.62609e-05	0.526582	1.62734e-10	0.555725	5.21161e-05
SRPX	sushi-repeat containing protein, X-linked [Source:HGNC Symbol;Acc:11309]	0.492359	0.000104916	0.79805	0.00482715	0.476322	1.59655e-08
RMI1	RMI1, RecQ mediated genome instability 1, homolog (S. cerevisiae) [Source:HGNC Symbol;Acc:25764]	0.572586	2.83523e-10	0.544188	1.06569e-11	0.651234	3.60335e-06
RABL5	RAB, member RAS oncogene family-like 5 [Source:HGNC Symbol;Acc:21895]	0.667854	3.23521e-05	0.543393	5.20435e-10	0.560312	3.19148e-11
FAM13B	family with sequence similarity 13, member B [Source:HGNC Symbol;Acc:1335]	0.596463	9.21822e-13	0.499603	1.38144e-18	0.6802	3.90829e-07
KRT18P17	keratin 18 pseudogene 17 [Source:HGNC Symbol;Acc:33385]	0.638541	1.25466e-05	0.59065	1.08966e-08	0.548519	2.80988e-08
MYO5C	myosin VC [Source:HGNC Symbol;Acc:7604]	0.77425	0.000212182	0.779437	0.000173927	0.22485	2.93614e-45
S100A10	S100 calcium binding protein A10 [Source:HGNC Symbol;Acc:10487]	0.592499	2.41627e-11	0.489359	4.42939e-19	0.703057	1.03121e-05
SRBD1	S1 RNA binding domain 1 [Source:HGNC Symbol;Acc:25521]	0.64164	0.000134056	0.534077	4.62267e-09	0.61321	1.23544e-05
KRT18P4	keratin 18 pseudogene 4 [Source:HGNC Symbol;Acc:16604]	0.612941	0.000239458	0.595069	1.30888e-05	0.595736	0.000275283
SLC52A3	solute carrier family 52, riboflavin transporter, member 3 [Source:HGNC Symbol;Acc:16187]	0.594942	1.2733e-05	0.481965	2.09188e-16	0.731363	0.00233671
TEX9	testis expressed 9 [Source:HGNC Symbol;Acc:29585]	0.679084	0.00913043	0.491456	9.78287e-06	0.639097	0.000887275
KRT18	keratin 18 [Source:HGNC Symbol;Acc:6430]	0.68507	2.91531e-05	0.655306	2.19302e-06	0.469548	3.9977e-18
ALDH3B1	aldehyde dehydrogenase 3 family, member B1 [Source:HGNC Symbol;Acc:410]	0.392376	1.52696e-25	0.637479	8.23182e-06	0.781915	0.00487856
KRT18P11		0.714496	0.00678045	0.606782	6.2368e-06	0.496792	6.73044e-09
KRT18P13	keratin 18 pseudogene 13 [Source:HGNC Symbol;Acc:6432]	0.701212	0.00104604	0.551061	1.49078e-10	0.56658	3.60746e-07
CTSD	cathepsin D [Source:HGNC Symbol;Acc:2529]	0.595906	3.19233e-20	0.752488	6.69978e-06	0.476575	1.16299e-39
MYO1B	myosin IB [Source:HGNC Symbol;Acc:7596]	0.636716	3.8195e-13	0.618399	1.25251e-13	0.569998	2.66094e-18
KIAA1715	KIAA1715 [Source:HGNC Symbol;Acc:21610]	0.5101	7.93197e-19	0.633716	1.15509e-09	0.68365	3.07805e-07
DOPEY1	dopey family member 1 [Source:HGNC Symbol;Acc:21194]	0.662795	4.50617e-06	0.562792	4.4834e-08	0.603149	1.80145e-07
C1orf226	chromosome 1 open reading frame 226 [Source:HGNC Symbol;Acc:34351]	0.695359	0.00696972	0.545015	1.25515e-08	0.591669	1.55793e-05
DLEU1	deleted in lymphocytic leukemia 1 (non-protein coding) [Source:HGNC Symbol;Acc:13747]	0.664719	8.39918e-06	0.594342	1.20565e-08	0.578067	1.31051e-08
PINK1-AS	PINK1 antisense RNA [Source:HGNC Symbol;Acc:38872]	0.711957	0.0056926	0.476943	9.51143e-16	0.650409	0.0002065
ITPK1	inositol-tetrakisphosphate 1-kinase [Source:HGNC Symbol;Acc:6177]	0.696635	5.12795e-10	0.71296	6.2155e-08	0.429817	2.48502e-41
DPYSL2	dihydropyrimidinase-like 2 [Source:HGNC Symbol;Acc:3014]	0.302727	1.30144e-17	0.715527	3.82963e-06	0.824614	0.00782917
IFT46	intraflagellar transport 46 homolog (Chlamydomonas) [Source:HGNC Symbol;Acc:26146]	0.648516	0.0001542	0.558782	9.22412e-07	0.635879	1.11862e-05
JUP	junction plakoglobin [Source:HGNC Symbol;Acc:6207]	0.719661	4.77259e-07	0.699905	4.8822e-08	0.423769	4.96211e-36
DPY19L1	dpy-19-like 1 (C. elegans) [Source:HGNC Symbol;Acc:22205]	0.629764	2.44555e-10	0.599124	1.17206e-14	0.619664	5.70371e-12
FNBP1L	formin binding protein 1-like [Source:HGNC Symbol;Acc:20851]	0.695501	2.55954e-10	0.540917	1.62207e-28	0.613718	1.78859e-19
BRSK2	BR serine/threonine kinase 2 [Source:HGNC Symbol;Acc:11405]	0.513005	1.31616e-05	0.714547	2.67372e-05	0.623517	5.27337e-06
CCNYL1	cyclin Y-like 1 [Source:HGNC Symbol;Acc:26868]	0.798521	0.00991531	0.573403	3.9659e-12	0.483038	1.83624e-18
STAG1	stromal antigen 1 [Source:HGNC Symbol;Acc:11354]	0.635831	1.42147e-05	0.597854	4.51106e-07	0.62312	2.53403e-06
SLC2A1	solute carrier family 2 (facilitated glucose transporter), member 1 [Source:HGNC Symbol;Acc:11005]	0.798703	0.000328935	0.426087	1.153e-37	0.638515	2.21219e-13
SH3KBP1	SH3-domain kinase binding protein 1 [Source:HGNC Symbol;Acc:13867]	0.792909	0.00374034	0.473441	2.40989e-26	0.604581	1.63992e-14
PKMP1	pyruvate kinase, muscle pseudogene 1 [Source:HGNC Symbol;Acc:44243]	0.59604	2.07408e-15	0.558658	2.76869e-19	0.716352	4.98693e-08
C7orf50	chromosome 7 open reading frame 50 [Source:HGNC Symbol;Acc:22421]	0.555384	1.63871e-15	0.726061	0.000148545	0.597498	3.60253e-12
SUMF1	sulfatase modifying factor 1 [Source:HGNC Symbol;Acc:20376]	0.636047	3.98295e-09	0.478553	3.40181e-20	0.784571	0.00125456
CDK5	cyclin-dependent kinase 5 [Source:HGNC Symbol;Acc:1774]	0.529853	7.26285e-10	0.759048	0.00711166	0.614555	1.96958e-07
RHOD	ras homolog family member D [Source:HGNC Symbol;Acc:670]	0.709772	1.2243e-06	0.643535	5.59648e-08	0.552098	2.34092e-15
KTN1	kinectin 1 (kinesin receptor) [Source:HGNC Symbol;Acc:6467]	0.731979	0.00339092	0.658291	6.29047e-05	0.517409	5.48982e-11
ZNF780A	zinc finger protein 780A [Source:HGNC Symbol;Acc:27603]	0.780489	0.000867616	0.518587	5.56669e-17	0.612589	6.67103e-12
CASP6	caspase 6, apoptosis-related cysteine peptidase [Source:HGNC Symbol;Acc:1507]	0.51334	4.39011e-13	0.733439	0.000100756	0.668865	2.49938e-07
ZNF544	zinc finger protein 544 [Source:HGNC Symbol;Acc:16759]	0.639466	7.30387e-09	0.617759	4.63336e-11	0.663798	2.49509e-08
TSPAN14	tetraspanin 14 [Source:HGNC Symbol;Acc:23303]	0.782666	0.000265767	0.511311	4.11206e-27	0.628698	4.25293e-09
MAGI1	membrane associated guanylate kinase, WW and PDZ domain containing 1 [Source:HGNC Symbol;Acc:946]	0.609447	2.08918e-08	0.65318	2.50391e-10	0.661591	1.45571e-08
C11orf1	chromosome 11 open reading frame 1 [Source:HGNC Symbol;Acc:1163]	0.768078	0.00786333	0.710909	0.000483321	0.447897	6.77102e-07
AC004987.9		0.664419	2.85022e-06	0.567579	6.42269e-11	0.698908	1.32537e-05
AGPAT2	1-acylglycerol-3-phosphate O-acyltransferase 2 [Source:HGNC Symbol;Acc:325]	0.614718	5.73741e-16	0.729376	6.99373e-07	0.587781	2.47624e-18
SDC1	syndecan 1 [Source:HGNC Symbol;Acc:10658]	0.71365	1.07498e-06	0.532499	3.72749e-18	0.688717	2.98929e-07
EEF1A2	eukaryotic translation elongation factor 1 alpha 2 [Source:HGNC Symbol;Acc:3192]	0.612205	6.07397e-09	0.614274	5.58734e-09	0.708433	7.34025e-05
IQCE	IQ motif containing E [Source:HGNC Symbol;Acc:29171]	0.722581	9.54717e-07	0.563016	4.76345e-25	0.65216	3.11456e-12
COMMD9	COMM domain containing 9 [Source:HGNC Symbol;Acc:25014]	0.731377	0.000269469	0.494439	4.64576e-15	0.717211	1.65511e-05
C15orf39	chromosome 15 open reading frame 39 [Source:HGNC Symbol;Acc:24497]	0.676299	2.33646e-09	0.54133	7.48909e-24	0.728451	1.47286e-06
FZD1	frizzled family receptor 1 [Source:HGNC Symbol;Acc:4038]	0.506224	4.25387e-13	0.709186	0.000203939	0.732435	0.000102816
ATP6V0E1	ATPase, H+ transporting, lysosomal 9kDa, V0 subunit e1 [Source:HGNC Symbol;Acc:863]	0.570318	8.88295e-19	0.636301	3.96756e-11	0.750037	9.98315e-06
SH3BP4	SH3-domain binding protein 4 [Source:HGNC Symbol;Acc:10826]	0.760134	0.000504853	0.560786	5.45618e-14	0.646716	2.30979e-07
CCDC82	coiled-coil domain containing 82 [Source:HGNC Symbol;Acc:26282]	0.659745	7.69864e-07	0.648937	1.09491e-06	0.664103	1.07531e-06
SSBP3	single stranded DNA binding protein 3 [Source:HGNC Symbol;Acc:15674]	0.745385	0.000433081	0.560575	4.37492e-14	0.667679	5.00562e-08
SLC29A3	solute carrier family 29 (nucleoside transporters), member 3 [Source:HGNC Symbol;Acc:23096]	0.696285	0.000817254	0.624073	5.66454e-05	0.657378	0.000599713
PHLDB1	pleckstrin homology-like domain, family B, member 1 [Source:HGNC Symbol;Acc:23697]	0.763669	0.00153619	0.575445	1.20588e-11	0.640985	1.81259e-08
H2AFX	H2A histone family, member X [Source:HGNC Symbol;Acc:4739]	0.703092	0.00607965	0.594136	2.52638e-05	0.683072	0.0025772
ANKMY2	ankyrin repeat and MYND domain containing 2 [Source:HGNC Symbol;Acc:25370]	0.637281	4.45102e-08	0.631043	3.01369e-08	0.726848	9.97588e-05
GSTCD	glutathione S-transferase, C-terminal domain containing [Source:HGNC Symbol;Acc:25806]	0.789365	0.00723932	0.45017	1.04059e-19	0.75564	0.00251925
LIPA	lipase A, lysosomal acid, cholesterol esterase [Source:HGNC Symbol;Acc:6617]	0.64186	2.04054e-13	0.620363	1.93937e-13	0.734616	3.65775e-07
NR3C1	nuclear receptor subfamily 3, group C, member 1 (glucocorticoid receptor) [Source:HGNC Symbol;Acc:7978]	0.679468	1.66962e-08	0.523215	6.93356e-15	0.795939	0.00132473
PHKB	phosphorylase kinase, beta [Source:HGNC Symbol;Acc:8927]	0.681137	7.45574e-11	0.737161	6.12584e-06	0.582427	7.06309e-20
MAD1L1	MAD1 mitotic arrest deficient-like 1 (yeast) [Source:HGNC Symbol;Acc:6762]	0.589624	1.48995e-08	0.677017	2.95072e-05	0.739221	0.00122552
USP6NL	USP6 N-terminal like [Source:HGNC Symbol;Acc:16858]	0.635091	3.40267e-06	0.615754	2.50673e-08	0.755469	0.00512157
GNE	glucosamine (UDP-N-acetyl)-2-epimerase/N-acetylmannosamine kinase [Source:HGNC Symbol;Acc:23657]	0.548809	4.64121e-12	0.656632	4.1704e-07	0.808222	0.00763632
CFL1	cofilin 1 (non-muscle) [Source:HGNC Symbol;Acc:1874]	0.722618	0.0082165	0.611017	3.20329e-05	0.685845	0.00180829
TMEM109	transmembrane protein 109 [Source:HGNC Symbol;Acc:28771]	0.686893	1.60677e-07	0.738282	5.22259e-05	0.59657	6.6903e-14
KDELC2	KDEL (Lys-Asp-Glu-Leu) containing 2 [Source:HGNC Symbol;Acc:28496]	0.698211	5.16766e-06	0.5673	1.05334e-12	0.760114	0.00035814
ZNF107	zinc finger protein 107 [Source:HGNC Symbol;Acc:12887]	0.73514	4.11068e-05	0.782343	0.00234406	0.514883	2.23847e-18
RHOV	ras homolog family member V [Source:HGNC Symbol;Acc:18313]	0.740977	0.0027698	0.612919	0.0001041	0.681106	0.000446689
HS6ST1	heparan sulfate 6-O-sulfotransferase 1 [Source:HGNC Symbol;Acc:5201]	0.496351	1.08129e-23	0.809058	0.00208835	0.73086	4.72886e-06
LCMT2	leucine carboxyl methyltransferase 2 [Source:HGNC Symbol;Acc:17558]	0.504476	1.18392e-11	0.735057	0.00332417	0.797851	0.00514383
ACTR3	ARP3 actin-related protein 3 homolog (yeast) [Source:HGNC Symbol;Acc:170]	0.745643	1.37347e-06	0.708014	1.37923e-08	0.58449	8.03025e-20
THADA	thyroid adenoma associated [Source:HGNC Symbol;Acc:19217]	0.683334	1.94095e-07	0.664223	1.86282e-08	0.694849	1.05007e-06
TEX261	testis expressed 261 [Source:HGNC Symbol;Acc:30712]	0.726079	4.8615e-08	0.626732	5.16889e-15	0.690805	8.76512e-11
LMBR1	limb region 1 homolog (mouse) [Source:HGNC Symbol;Acc:13243]	0.835216	0.000801559	0.818	0.000210336	0.391903	4.10879e-65
WARS	tryptophanyl-tRNA synthetase [Source:HGNC Symbol;Acc:12729]	0.542168	1.44552e-19	0.783628	0.00114532	0.720921	4.18328e-06
DNAJB6	DnaJ (Hsp40) homolog, subfamily B, member 6 [Source:HGNC Symbol;Acc:14888]	0.782232	5.98571e-05	0.710435	1.47283e-07	0.56042	3.64813e-21
OLA1P1		0.731376	8.24978e-07	0.699623	2.67794e-09	0.623591	2.93864e-12
WDR34	WD repeat domain 34 [Source:HGNC Symbol;Acc:28296]	0.754518	5.672e-05	0.598276	2.0565e-14	0.706002	2.07792e-07
VOPP1	vesicular, overexpressed in cancer, prosurvival protein 1 [Source:HGNC Symbol;Acc:34518]	0.726682	6.13369e-06	0.632669	1.17668e-08	0.700477	9.73122e-07
ZW10	zw10 kinetochore protein [Source:HGNC Symbol;Acc:13194]	0.672043	3.88349e-08	0.660345	5.25206e-09	0.729145	4.82031e-06
PVRL1	poliovirus receptor-related 1 (herpesvirus entry mediator C) [Source:HGNC Symbol;Acc:9706]	0.766289	1.27978e-07	0.758682	1.61134e-06	0.542498	3.29101e-24
ZHX1	zinc fingers and homeoboxes 1 [Source:HGNC Symbol;Acc:12871]	0.605103	1.88509e-18	0.779872	0.000369751	0.684086	2.86912e-10
DTWD2	DTW domain containing 2 [Source:HGNC Symbol;Acc:19334]	0.765184	0.00104566	0.694334	0.000668134	0.610215	8.29865e-08
SP3	Sp3 transcription factor [Source:HGNC Symbol;Acc:11208]	0.645753	8.59677e-17	0.642359	3.15368e-17	0.786387	7.70041e-06
ANKEF1	ankyrin repeat and EF-hand domain containing 1 [Source:HGNC Symbol;Acc:15803]	0.666196	0.000168878	0.71734	0.000232429	0.691951	7.95801e-05
CHRNA5	cholinergic receptor, nicotinic, alpha 5 (neuronal) [Source:HGNC Symbol;Acc:1959]	0.693706	0.000445087	0.65772	1.5664e-05	0.724926	0.000667167
FDX1	ferredoxin 1 [Source:HGNC Symbol;Acc:3638]	0.687349	1.1016e-05	0.715323	0.000114297	0.674918	4.97014e-07
IDE	insulin-degrading enzyme [Source:HGNC Symbol;Acc:5381]	0.794437	0.000207569	0.690205	4.84786e-10	0.598902	1.03029e-17
SCRN3	secernin 3 [Source:HGNC Symbol;Acc:30382]	0.645944	4.37975e-09	0.675419	0.000496852	0.762705	0.00112494
TIRAP	toll-interleukin 1 receptor (TIR) domain containing adaptor protein [Source:HGNC Symbol;Acc:17192]	0.670816	0.000704993	0.72217	0.000385181	0.695629	0.000134197
RFC2	replication factor C (activator 1) 2, 40kDa [Source:HGNC Symbol;Acc:9970]	0.808574	0.00591102	0.726535	2.30537e-05	0.5552	6.31547e-16
ADAM10	ADAM metallopeptidase domain 10 [Source:HGNC Symbol;Acc:188]	0.797889	0.000150445	0.66229	7.75577e-13	0.633011	5.52223e-16
GAPDHP70	glyceraldehyde 3 phosphate dehydrogenase pseudogene 70 [Source:HGNC Symbol;Acc:4148]	0.735436	0.00035728	0.67495	5.50933e-06	0.683619	8.28561e-06
MBOAT7	membrane bound O-acyltransferase domain containing 7 [Source:HGNC Symbol;Acc:15505]	0.848389	0.00234712	0.697625	5.04146e-12	0.549506	8.9453e-34
CD2AP	CD2-associated protein [Source:HGNC Symbol;Acc:14258]	0.716594	7.37499e-09	0.722331	1.85244e-08	0.656747	4.4052e-12
TRIM62	tripartite motif containing 62 [Source:HGNC Symbol;Acc:25574]	0.634668	9.43709e-06	0.720578	0.000319107	0.741358	0.00237431
CYB561A3	cytochrome b, ascorbate dependent 3 [Source:HGNC Symbol;Acc:23014]	0.737501	7.29238e-07	0.782483	0.000356344	0.57821	2.41369e-21
MSH3	mutS homolog 3 (E. coli) [Source:HGNC Symbol;Acc:7326]	0.696188	4.53781e-08	0.652376	0.000384363	0.757251	3.26141e-05
TFR2	transferrin receptor 2 [Source:HGNC Symbol;Acc:11762]	0.692264	1.8039e-05	0.74702	0.000710606	0.667842	5.9022e-07
DHX9	DEAH (Asp-Glu-Ala-His) box polypeptide 9 [Source:HGNC Symbol;Acc:2750]	0.809411	0.00348309	0.612222	5.00947e-13	0.686282	3.71057e-08
BAD	BCL2-associated agonist of cell death [Source:HGNC Symbol;Acc:936]	0.74326	0.000114634	0.658881	3.76432e-08	0.706162	6.8763e-07
PARVA	parvin, alpha [Source:HGNC Symbol;Acc:14652]	0.680964	1.52719e-08	0.687564	8.43469e-08	0.744659	4.47258e-07
ECE1	endothelin converting enzyme 1 [Source:HGNC Symbol;Acc:3146]	0.827278	0.00305957	0.57611	3.0607e-23	0.71155	3.40143e-10
RXRA	retinoid X receptor, alpha [Source:HGNC Symbol;Acc:10477]	0.683438	3.42176e-14	0.621718	1.27391e-17	0.813608	0.000226664
BRCA1	breast cancer 1, early onset [Source:HGNC Symbol;Acc:1100]	0.677766	5.8508e-09	0.70883	1.24119e-06	0.732872	1.62203e-05
DDX6	DEAD (Asp-Glu-Ala-Asp) box helicase 6 [Source:HGNC Symbol;Acc:2747]	0.7917	3.25785e-05	0.728818	2.6182e-09	0.603453	9.95099e-22
RC3H1	ring finger and CCCH-type domains 1 [Source:HGNC Symbol;Acc:29434]	0.70844	1.4942e-07	0.758284	1.73619e-05	0.659891	1.38526e-10
SPCS2P4		0.769335	0.00131308	0.712466	2.07844e-05	0.646261	9.15245e-10
RBM45	RNA binding motif protein 45 [Source:HGNC Symbol;Acc:24468]	0.701546	0.000528255	0.715862	0.0013923	0.71096	0.000467285
MAPRE2	microtubule-associated protein, RP/EB family, member 2 [Source:HGNC Symbol;Acc:6891]	0.622962	2.45847e-12	0.791646	0.00121925	0.715181	1.68581e-06
TBL1XR1	transducin (beta)-like 1 X-linked receptor 1 [Source:HGNC Symbol;Acc:29529]	0.716095	5.57108e-07	0.680932	9.81524e-09	0.73583	9.77229e-06
HOXA7	homeobox A7 [Source:HGNC Symbol;Acc:5108]	0.758598	0.000327265	0.649677	2.09368e-08	0.725137	6.43354e-06
TANC2	tetratricopeptide repeat, ankyrin repeat and coiled-coil containing 2 [Source:HGNC Symbol;Acc:30212]	0.667003	2.03896e-07	0.762555	9.79033e-05	0.705848	1.85127e-06
CSRP2BP	CSRP2 binding protein [Source:HGNC Symbol;Acc:15904]	0.773	0.00708084	0.629078	1.7143e-07	0.738695	0.000302029
STXBP5	syntaxin binding protein 5 (tomosyn) [Source:HGNC Symbol;Acc:19665]	0.666717	1.9987e-07	0.792824	0.00789944	0.682158	3.11253e-06
GAPDHP1	glyceraldehyde-3-phosphate dehydrogenase pseudogene 1 [Source:HGNC Symbol;Acc:4159]	0.775255	0.000410498	0.688553	1.04937e-07	0.682449	3.58671e-08
PSMC2	proteasome (prosome, macropain) 26S subunit, ATPase, 2 [Source:HGNC Symbol;Acc:9548]	0.806543	0.000984512	0.812659	0.00139302	0.531645	8.06193e-26
IDH1	isocitrate dehydrogenase 1 (NADP+), soluble [Source:HGNC Symbol;Acc:5382]	0.705685	1.61819e-08	0.764821	1.61296e-05	0.683968	8.81548e-11
NACC2	NACC family member 2, BEN and BTB (POZ) domain containing [Source:HGNC Symbol;Acc:23846]	0.672633	1.16233e-09	0.733508	2.95262e-06	0.749687	2.28077e-05
FAM102A	family with sequence similarity 102, member A [Source:HGNC Symbol;Acc:31419]	0.773152	1.51743e-05	0.548559	2.95468e-27	0.834816	0.00265209
GAPDHP60	glyceraldehyde-3-phosphate dehydrogenase pseudogene 60 [Source:HGNC Symbol;Acc:4153]	0.806361	0.00505391	0.646277	2.3203e-09	0.708226	2.36346e-06
MYLIP	myosin regulatory light chain interacting protein [Source:HGNC Symbol;Acc:21155]	0.789625	0.00135302	0.705534	4.26956e-05	0.666692	6.7346e-07
FTSJ2	FtsJ RNA methyltransferase homolog 2 (E. coli) [Source:HGNC Symbol;Acc:16352]	0.73482	1.80768e-06	0.745969	2.12679e-05	0.682746	7.13658e-09
SLC30A6	solute carrier family 30 (zinc transporter), member 6 [Source:HGNC Symbol;Acc:19305]	0.689524	2.52361e-07	0.723565	7.60223e-06	0.750516	8.99842e-05
PGD	phosphogluconate dehydrogenase [Source:HGNC Symbol;Acc:8891]	0.793224	1.81398e-06	0.583622	8.88005e-32	0.792775	4.67949e-06
CAPN1	calpain 1, (mu/I) large subunit [Source:HGNC Symbol;Acc:1476]	0.796159	0.000591182	0.837078	0.0097322	0.541578	4.70481e-22
AKAP1	A kinase (PRKA) anchor protein 1 [Source:HGNC Symbol;Acc:367]	0.636613	1.45556e-17	0.819774	0.000388005	0.720933	1.35156e-07
ITM2C	integral membrane protein 2C [Source:HGNC Symbol;Acc:6175]	0.645717	2.4127e-13	0.694476	5.95553e-11	0.840292	0.00376224
BCL9	B-cell CLL/lymphoma 9 [Source:HGNC Symbol;Acc:1008]	0.660452	5.41656e-08	0.690016	5.81921e-10	0.830641	0.00720542
G6PC3	glucose 6 phosphatase, catalytic, 3 [Source:HGNC Symbol;Acc:24861]	0.718754	3.26835e-06	0.750164	0.000277831	0.715742	5.08901e-06
HRAS	v-Ha-ras Harvey rat sarcoma viral oncogene homolog [Source:HGNC Symbol;Acc:5173]	0.788601	0.0032848	0.78272	0.00401485	0.616428	1.31948e-08
HRSP12	heat-responsive protein 12 [Source:HGNC Symbol;Acc:16897]	0.744712	2.4375e-05	0.647333	5.34929e-10	0.799793	0.00299405
RP4-775C13.1		0.807338	0.00333879	0.665862	7.23885e-09	0.721477	9.87796e-06
GAPDHP65	glyceraldehyde 3 phosphate dehydrogenase pseudogene 65 [Source:HGNC Symbol;Acc:4143]	0.811245	0.000806249	0.658902	3.29906e-12	0.726564	9.09935e-08
CNP	2',3'-cyclic nucleotide 3' phosphodiesterase [Source:HGNC Symbol;Acc:2158]	0.58859	6.30166e-27	0.752142	1.17876e-08	0.856265	0.00219625
TRIP6	thyroid hormone receptor interactor 6 [Source:HGNC Symbol;Acc:12311]	0.784791	3.28159e-06	0.804684	6.83423e-05	0.609994	3.17566e-22
C2CD3	C2 calcium-dependent domain containing 3 [Source:HGNC Symbol;Acc:24564]	0.823323	0.000754353	0.697859	7.69342e-11	0.683692	1.04781e-12
FAM213B	family with sequence similarity 213, member B [Source:HGNC Symbol;Acc:28390]	0.755415	0.00223111	0.746744	6.65332e-05	0.703108	2.63927e-06
PANX1	pannexin 1 [Source:HGNC Symbol;Acc:8599]	0.64669	3.99774e-08	0.746599	1.76094e-05	0.816208	0.00509397
BRAT1	BRCA1-associated ATM activator 1 [Source:HGNC Symbol;Acc:21701]	0.663937	1.9376e-10	0.788823	8.63072e-05	0.766951	1.0075e-05
HEATR2	HEAT repeat containing 2 [Source:HGNC Symbol;Acc:26013]	0.817014	0.00202583	0.755553	2.96009e-06	0.650468	1.32297e-12
TMEM127	transmembrane protein 127 [Source:HGNC Symbol;Acc:26038]	0.627731	1.61825e-17	0.839268	0.00297027	0.75786	9.68726e-07
PSMC3	proteasome (prosome, macropain) 26S subunit, ATPase, 3 [Source:HGNC Symbol;Acc:9549]	0.750125	1.26607e-06	0.791165	0.000106784	0.688471	1.8153e-10
LASP1	LIM and SH3 protein 1 [Source:HGNC Symbol;Acc:6513]	0.653374	1.19342e-14	0.854395	0.00807347	0.741424	6.6332e-08
SH2D4A	SH2 domain containing 4A [Source:HGNC Symbol;Acc:26102]	0.597653	6.65399e-13	0.826813	0.00491407	0.832694	0.00483653
MEGF8	multiple EGF-like-domains 8 [Source:HGNC Symbol;Acc:3233]	0.789758	0.000254437	0.832088	0.00424115	0.635397	8.75011e-15
MPRIPP1	myosin phosphatase Rho interacting protein pseudogene 1 [Source:HGNC Symbol;Acc:44594]	0.776137	0.00193061	0.698487	7.42227e-05	0.785641	0.00267261
SPINT1	serine peptidase inhibitor, Kunitz type 1 [Source:HGNC Symbol;Acc:11246]	0.690613	3.54898e-07	0.7816	0.000972014	0.795014	0.0065898
CRYBG3	beta-gamma crystallin domain containing 3 [Source:HGNC Symbol;Acc:34427]	0.72239	1.82647e-06	0.723265	1.30476e-05	0.829859	0.00554914
FADD	Fas (TNFRSF6)-associated via death domain [Source:HGNC Symbol;Acc:3573]	0.78954	2.1788e-06	0.822103	0.00415254	0.664184	4.27551e-12
GTF2A1	general transcription factor IIA, 1, 19/37kDa [Source:HGNC Symbol;Acc:4646]	0.69461	1.45506e-07	0.78695	0.0014154	0.794943	0.00133216
CCDC47	coiled-coil domain containing 47 [Source:HGNC Symbol;Acc:24856]	0.65612	5.85121e-21	0.796372	4.09988e-07	0.824613	4.79186e-05
RDX	radixin [Source:HGNC Symbol;Acc:9944]	0.687025	2.93954e-14	0.845196	0.00105931	0.749426	4.54967e-10
DNAJC5	DnaJ (Hsp40) homolog, subfamily C, member 5 [Source:HGNC Symbol;Acc:16235]	0.771716	0.000334802	0.71968	4.01884e-06	0.79119	0.00105188
RANBP2	RAN binding protein 2 [Source:HGNC Symbol;Acc:9848]	0.748069	5.07855e-07	0.85423	0.0089421	0.681013	1.73545e-11
ALDH16A1	aldehyde dehydrogenase 16 family, member A1 [Source:HGNC Symbol;Acc:28114]	0.825501	0.00222532	0.668613	7.51603e-09	0.792134	0.000440438
PSMD14	proteasome (prosome, macropain) 26S subunit, non-ATPase, 14 [Source:HGNC Symbol;Acc:16889]	0.806862	0.000270405	0.708982	4.57289e-10	0.771125	5.90709e-06
DEK	DEK oncogene [Source:HGNC Symbol;Acc:2768]	0.720776	3.29776e-07	0.813549	0.00267655	0.754043	1.56383e-05
DDX49	DEAD (Asp-Glu-Ala-Asp) box polypeptide 49 [Source:HGNC Symbol;Acc:18684]	0.683624	1.82385e-07	0.800092	0.00190496	0.804988	0.00174213
STIM1	stromal interaction molecule 1 [Source:HGNC Symbol;Acc:11386]	0.782056	0.00232193	0.709648	2.17234e-07	0.800058	0.000303497
SASH1	SAM and SH3 domain containing 1 [Source:HGNC Symbol;Acc:19182]	0.781536	0.000807242	0.703503	2.70333e-05	0.808608	0.00340391
CHEK1	checkpoint kinase 1 [Source:HGNC Symbol;Acc:1925]	0.833236	0.00828783	0.769925	8.91076e-05	0.691189	1.53851e-08
SLC44A1	solute carrier family 44, member 1 [Source:HGNC Symbol;Acc:18798]	0.792017	2.3708e-06	0.828132	0.000170425	0.675223	1.38016e-16
AIMP2	aminoacyl tRNA synthetase complex-interacting multifunctional protein 2 [Source:HGNC Symbol;Acc:20609]	0.783136	2.9432e-05	0.723293	3.16172e-08	0.796518	0.000174518
RNF20	ring finger protein 20, E3 ubiquitin protein ligase [Source:HGNC Symbol;Acc:10062]	0.769357	1.0879e-06	0.742265	1.42105e-08	0.791458	6.74408e-06
ECHS1	enoyl CoA hydratase, short chain, 1, mitochondrial [Source:HGNC Symbol;Acc:3151]	0.858097	0.00614536	0.714496	1.04527e-08	0.731613	2.28462e-09
DHCR24	24-dehydrocholesterol reductase [Source:HGNC Symbol;Acc:2859]	0.811644	0.00177484	0.685536	3.83146e-09	0.809069	0.00147737
PSMD12	proteasome (prosome, macropain) 26S subunit, non-ATPase, 12 [Source:HGNC Symbol;Acc:9557]	0.728603	4.32497e-07	0.744926	1.21008e-06	0.833174	0.00557488
WDFY3	WD repeat and FYVE domain containing 3 [Source:HGNC Symbol;Acc:20751]	0.790428	0.000317812	0.713622	8.16465e-08	0.808404	0.000724758
PSMD1	proteasome (prosome, macropain) 26S subunit, non-ATPase, 1 [Source:HGNC Symbol;Acc:9554]	0.751166	4.4373e-06	0.768579	2.18906e-05	0.796601	0.000279248
ARPC3	actin related protein 2/3 complex, subunit 3, 21kDa [Source:HGNC Symbol;Acc:706]	0.770039	3.12523e-05	0.731237	4.83572e-06	0.815797	0.00197337
OSBPL11	oxysterol binding protein-like 11 [Source:HGNC Symbol;Acc:16397]	0.807771	0.00225625	0.68719	1.47865e-07	0.823025	0.00551206
EPC2	enhancer of polycomb homolog 2 (Drosophila) [Source:HGNC Symbol;Acc:24543]	0.770482	0.000805058	0.783486	0.00246307	0.764959	0.000856764
MEA1	male-enhanced antigen 1 [Source:HGNC Symbol;Acc:6986]	0.794071	0.000984605	0.796776	0.0021623	0.728492	7.62201e-06
SGPL1	sphingosine-1-phosphate lyase 1 [Source:HGNC Symbol;Acc:10817]	0.861567	0.00887869	0.714991	8.79196e-11	0.743777	9.26982e-08
YWHAZP2	tyrosine 3-monooxygenase/tryptophan 5-monooxygenase activation protein, zeta pseudogene 2 [Source:HGNC Symbol;Acc:31078]	0.80225	0.00422278	0.722153	1.91642e-05	0.797338	0.0082415
PFN1P1	profilin 1 pseudogene 1 [Source:HGNC Symbol;Acc:42989]	0.809056	0.00043775	0.701058	2.06077e-09	0.813313	0.000641355
TPGS2	tubulin polyglutamylase complex subunit 2 [Source:HGNC Symbol;Acc:24561]	0.754526	5.09316e-07	0.738993	2.87643e-08	0.830722	0.000464925
NPAT	nuclear protein, ataxia-telangiectasia locus [Source:HGNC Symbol;Acc:7896]	0.783343	0.000122662	0.831871	0.00546986	0.713579	6.37652e-08
RNF167	ring finger protein 167 [Source:HGNC Symbol;Acc:24544]	0.832951	0.000950553	0.776817	6.1319e-06	0.720933	7.98051e-09
NCOR2	nuclear receptor corepressor 2 [Source:HGNC Symbol;Acc:7673]	0.753278	3.68786e-07	0.76207	2.18217e-06	0.827949	0.00101967
CHD9	chromodomain helicase DNA binding protein 9 [Source:HGNC Symbol;Acc:25701]	0.80226	0.000307972	0.781795	0.000230136	0.761694	8.28561e-06
PCYT1A	phosphate cytidylyltransferase 1, choline, alpha [Source:HGNC Symbol;Acc:8754]	0.724957	1.57928e-08	0.786915	5.57678e-05	0.836743	0.00209635
GTF3A	general transcription factor IIIA [Source:HGNC Symbol;Acc:4662]	0.763924	5.93732e-05	0.75226	6.88676e-06	0.833605	0.005797
DYNLL2	dynein, light chain, LC8-type 2 [Source:HGNC Symbol;Acc:24596]	0.777554	3.03805e-06	0.767568	9.64874e-07	0.80962	0.000221553
RNPEP	arginyl aminopeptidase (aminopeptidase B) [Source:HGNC Symbol;Acc:10078]	0.770561	2.38356e-05	0.805528	0.000583919	0.779088	2.33568e-05
AC005795.1		0.786547	0.000940185	0.753782	0.000157548	0.816575	0.00576647
PAFAH1B2	platelet-activating factor acetylhydrolase 1b, catalytic subunit 2 (30kDa) [Source:HGNC Symbol;Acc:8575]	0.753143	7.06372e-08	0.843522	0.00108803	0.761804	9.15941e-08
PCYOX1	prenylcysteine oxidase 1 [Source:HGNC Symbol;Acc:20588]	0.807529	0.000146005	0.80273	7.53237e-05	0.749989	8.85697e-09
EIF2AK1	eukaryotic translation initiation factor 2-alpha kinase 1 [Source:HGNC Symbol;Acc:24921]	0.867895	0.00646357	0.843132	0.000585696	0.657735	2.49482e-19
NETO2	neuropilin (NRP) and tolloid (TLL)-like 2 [Source:HGNC Symbol;Acc:14644]	0.800337	0.000658703	0.796461	0.00398988	0.778407	0.000118073
PRELID1	PRELI domain containing 1 [Source:HGNC Symbol;Acc:30255]	0.837029	0.00494312	0.718708	2.17332e-08	0.821317	0.00125534
PRPF19	PRP19/PSO4 pre-mRNA processing factor 19 homolog (S. cerevisiae) [Source:HGNC Symbol;Acc:17896]	0.83301	0.00237011	0.812863	0.000526804	0.735979	1.24782e-07
MRPL21	mitochondrial ribosomal protein L21 [Source:HGNC Symbol;Acc:14479]	0.776625	0.000459644	0.798818	0.00305002	0.810679	0.00892765
HELZ	helicase with zinc finger [Source:HGNC Symbol;Acc:16878]	0.776109	6.41242e-07	0.777504	6.90788e-07	0.83269	0.000870358
TCEB3	transcription elongation factor B (SIII), polypeptide 3 (110kDa, elongin A) [Source:HGNC Symbol;Acc:11620]	0.776101	8.8244e-05	0.828725	0.00543026	0.782359	8.77742e-05
DBI	diazepam binding inhibitor (GABA receptor modulator, acyl-CoA binding protein) [Source:HGNC Symbol;Acc:2690]	0.845097	0.00525518	0.725339	2.68523e-09	0.821721	0.000414591
HN1	hematological and neurological expressed 1 [Source:HGNC Symbol;Acc:14569]	0.819856	0.000269372	0.741355	4.68824e-09	0.834848	0.000751012
AGPAT3	1-acylglycerol-3-phosphate O-acyltransferase 3 [Source:HGNC Symbol;Acc:326]	0.732223	5.92563e-10	0.82031	0.000324364	0.845366	0.00151934
POLR2L	polymerase (RNA) II (DNA directed) polypeptide L, 7.6kDa [Source:HGNC Symbol;Acc:9199]	0.836642	0.00150746	0.861702	0.0092775	0.70476	3.45256e-12
DHX40	DEAH (Asp-Glu-Ala-His) box polypeptide 40 [Source:HGNC Symbol;Acc:18018]	0.784299	6.57837e-05	0.808016	0.000643004	0.813448	0.00124397
PTTG1IP	pituitary tumor-transforming 1 interacting protein [Source:HGNC Symbol;Acc:13524]	0.86222	0.00763944	0.786135	8.5356e-06	0.767497	3.03978e-07
KIAA1598	KIAA1598 [Source:HGNC Symbol;Acc:29319]	0.73542	2.4669e-10	0.828263	0.000143411	0.853975	0.00401378
MPDU1	mannose-P-dolichol utilization defect 1 [Source:HGNC Symbol;Acc:7207]	0.778427	2.83659e-05	0.798715	0.000395399	0.842989	0.00519346
ADRM1	adhesion regulating molecule 1 [Source:HGNC Symbol;Acc:15759]	0.842727	0.00706578	0.751597	2.0875e-06	0.829439	0.00242083
TPM3	tropomyosin 3 [Source:HGNC Symbol;Acc:12012]	0.792752	3.07576e-05	0.823052	0.000628617	0.808004	0.000133397
ZNF609	zinc finger protein 609 [Source:HGNC Symbol;Acc:29003]	0.778702	6.89598e-07	0.797058	7.86838e-06	0.860729	0.00383252
MTHFD1	methylenetetrahydrofolate dehydrogenase (NADP+ dependent) 1, methenyltetrahydrofolate cyclohydrolase, formyltetrahydrofolate synthetase [Source:HGNC Symbol;Acc:7432]	0.806948	0.000751881	0.814702	0.00190997	0.815066	0.00147876
RAPGEF1	Rap guanine nucleotide exchange factor (GEF) 1 [Source:HGNC Symbol;Acc:4568]	0.799175	0.00029057	0.812588	0.00118634	0.826624	0.00331574
CAMK2G	calcium/calmodulin-dependent protein kinase II gamma [Source:HGNC Symbol;Acc:1463]	0.818929	0.000250879	0.826025	0.000637656	0.800124	0.000197
ATP11A	ATPase, class VI, type 11A [Source:HGNC Symbol;Acc:13552]	0.831904	0.000906689	0.799898	2.5483e-05	0.817876	0.000760427
PHF12	PHD finger protein 12 [Source:HGNC Symbol;Acc:20816]	0.804266	3.30937e-05	0.799393	7.38037e-05	0.861557	0.00789988
ANP32A	acidic (leucine-rich) nuclear phosphoprotein 32 family, member A [Source:HGNC Symbol;Acc:13233]	0.829093	0.000296002	0.824408	0.000181214	0.81379	5.83779e-05
METTL9	methyltransferase like 9 [Source:HGNC Symbol;Acc:24586]	0.854439	0.00205883	0.819205	0.00119047	0.800309	7.20554e-06
UMPS	uridine monophosphate synthetase [Source:HGNC Symbol;Acc:12563]	0.830324	0.000516453	0.850302	0.00404237	0.795786	2.90275e-05
SMG7	smg-7 homolog, nonsense mediated mRNA decay factor (C. elegans) [Source:HGNC Symbol;Acc:16792]	0.844096	0.000648964	0.854506	0.00198211	0.871676	0.00596893
PGRMC1	progesterone receptor membrane component 1 [Source:HGNC Symbol;Acc:16090]	0.86634	0.00660767	0.855581	0.00424278	0.866464	0.00669183
		n=305
Gene Symbol	Description	Fadu_Fold change	FaDu_FDR	HCT-116_Fold change	HCT-116_FDR	SiHa_Fold change	SiHa_FDR
