# Supplementary material for: TGFβ2-induced formation of lipid droplets supports acidosis-driven EMT and the metastatic spreading of cancer cells
Source: Nat Commun. 2020 Jan 23;11:454. doi: 10.1038/s41467-019-14262-3 (PMC6978517; doi:10.1038/s41467-019-14262-3)
Supplement: Supplementary file 6 — Source Data [file 41467_2019_14262_MOESM6_ESM.xlsx]

## Sheet: Figure 1
Panel 1d: lipid droplet area (µm²/cell)				Panel 1e: neutral lipid abundance (nmol/106 cells)
	SiHa			SiHa
	pH 7.4	pH 6.5		pH 7.4	pH 6.5
#1	5.13622	60.9835		12.02	57.66
	1.63989	66.7136		6.47183	32.5419
	2.60678	70.2943		12.6007	47.6224
	8.50689	38.5447		11.93	47.13
	18.3584	48.0746
	4.95356	101.461
	1.3492	57.6527		Panel 1f: fatty acid abundance in NL fraction (nmol/106 cells)
	3.94437	49.8357
	3.82717	31.5002		SiHa
	7.54257	49.4175		pH 7.4	pH 6.5
#2	11.9452	216.227		4.84	11.61	SFA
	6.76983	57.25		3.87	23.74	MUFA
	9.78883	84.303
	10.6483	80.1582		Panel 1g: cholesteryl esters abundance (%)
	4.11833	45.7855
	14.3873	54.3798		SiHa
	11.8538	37.241		pH 7.4	pH 6.5
	13.7753	168.715		16.52	12.16
	6.60271	36.0375		14.4587	16.4247
	6.382	39.8077		20.58	24.34
#3	2.737	74.5021
	17.49	79.3273		Panel 1i: lipid droplet area (µm²/cell) +/- siPLIN2
	16.2085	81.3671
	20.0309	81.3693			siCTRL										siPLIN2
	10.799	63.15		pH 7.4	1.55936	2.26516	1.10743	1.41714	0.375215	1.3471	1.3764	0.610267	0.559431	1.93221	8.83829	4.01836	0.126455	2.17536	2.194	1.35112	0.2894	4.71946	1.28924	0.0950526
	7.30886	83.3318		pH 6.5	22.7376	39.8013	42.5783	14.9976	11.8072	35.6078	30.657	9.44117	24.6922	22.5928	4.52896	6.7914	9.03528	4.46973	10.5424	10.458	11.901	10.7541	11.5111	12.9719
	11.0736	83.3056
	4.26531	60.7182
	3.16521	68.8212		Panel 1k: lipid droplet area (µm²/cell) +/- DGAT inhibitors in SiHa/6.5							Panel 1l: lipid droplet area (µm²/cell) +/- delipidated FBS in SiHa/6.5							Panel 1m: lipid droplet area (µm²/cell) +/- CD36 blocking antibodies in SiHa/6.5
	8.24782	100.165
	18.972	232.998		SiHa pH 6.5							SiHa pH 6.5							SiHa pH 6.5
	17.2171	85.9223		vehicle	DGAT1i	DGAT2i					FBS	DFBS	DFBS + LC					vehicle	JC63.1	FA6.152
	14.0748	81.4956		74.5021	26.8228	136.203					29.388	13.701	98.471					97.8	13.7075	21.9025
	12.3985	116.796		79.3273	15.8429	202.299					85.716	12.204	45.969					136.46	21.6875	43.4925
	9.76308	130.214		81.3671	9.22067	126.91					33.523	20.231	74.833					72.105	23.045	21.685
	11.8354	92.3968		81.3693	13.7683	195.878					66.07	15.564	40.233					54.4275	24.1275	30.9975
	4.33277	147.928		63.15	37.2042	112.729					42.712	22.8	45.628					112.745	18.8925	60.2025
	11.7057	114.642		83.3318	14.1259	219.128					56.212	11.324	58.201					88.235	47.06	46.8725
	5.48775	100.291		83.3056	12.2068	113.114					78.87	17.126	50.724					124.95	35.055	41.9025
	19.2812	96.6932		60.7182	30.2583	77.5201					101.76	16.141	48.425					124.108	48.28	52.0225
				68.8212	22.698	112.689					74.313	6.773	45.777					59.735	33.23	51.4
				100.165	9.85291	155.567					31.335	9.808	95.133					67.4025	38.13	40.5375
				232.998	14.2373	237.486
				85.9223	17.7759	98.3324
				81.4956	9.00778	141.196
				116.796	24.4108	136.505
				130.214	14.3453	133.872
				92.3968	31.2494	187.867
				147.928	27.7685	149.589
				114.642	14.3943	73.6928
				100.291	10.6742	107.065
				96.6931	13.0741	146.834
				119.07
				129.585
				23.9603
				32.0117
				37.9336
				33.8397
				110.884
				66.9972
				127.512
				52.932
				52.517
				122.385
				70.4503
				37.1879
				48.0039
				41.7808
				61.9424
				100.061
				38.8702

## Sheet: Figure 2
Panel 2a: cell growth +/- siPLIN2 (SiHa cells; % of siCTRL-BSA pH 7.4)
		BSA						Oleic acid/BSA
pH 7.4	siCTRL	102.862	102.583	102.624	98.2456	97.7254	95.9601	99.3965	104.512	107.011	101.26	97.7786	91.3522
	siPLIN2	101.432	102.903	103.914	101.481	84.0164	88.911	93.8752	97.578	95.6652	94.678	93.1011	85.8513
pH 6.5	siCTRL	107.746	106.566	100.593	98.8697	95.7614	90.4644	90.5309	98.7256	93.4841	93.7612	91.1293	92.1377
	siPLIN2	85.3171	87.7218	82.1479	87.3727	84.5802	87.2176	40.9749	37.8333	27.7271	41.0525	36.5866	32.9907
Panel 2b: cell survival +/- forskolin (SiHa cells; % of t0)
Time (days)	Control				LD-deprived
0	100	100	100	100	100	100	100	100
4	48	56.8	37.2	41.52	28.8	46.56	53.76	45.12
7	4.42	7.74	2.44	5.06	1.34	1.662	1.6	1.578
10	4	5.08	4.01	3.792	0.204	0.16	0.192	0.118
15	2.282	4.082	3.788	3.008	0.02	0.022	0.05	0.024
Panel 2c: cell survival +/- atglistatin (SiHa cells; % of pH 7.4 vehicle)
	pH 7.4						pH 6.5
vehicle	74.2397	68.198	65.8098	68.6581	52.8718	60.2227	69.8193	78.9613	85.3864	88.4539	85.6877	86.8106
atglistatin	55.1121	58.2891	60.376	65.503	64.4623	60.4418	19.311	33.8922	24.0272	29.0501	31.4109	30.54
Panel 2d: cell survival +/- hypoxia (SiHa cells; % day 0)
	pH 7.4		pH 6.5
[O2] (%)	20	1	20	1
	48.2022	53.356	65.6502	52.3664
	55.2737	56.8191	80.1428	32.7106
	55.1696	51.0094	82.7083	41.4714
Panel 2e: cell number (SiHa cells; % of pH 6.5 in suspension, static)
		7.4			6.5
Static	Susp	2.58958	0.684039	0.674267	56.6775	133.388	109.935
	Adher	173.941	187.622	171.01	168.567	161.238	205.212
Dynamic	Susp	33.8599	39.772	45.9283	167.59	224.756	211.075
	Adher	0	0	0	0	0	0
Panel 2f: cell number (SiHa cells; % of pH 7.4 LD-deprived)
	pH 7.4						pH 6.5
control	102.985	85.0746	111.94	104.651	94.186	101.163	179.105	205.97	201.493	176.163	177.907	169.186
LD-deprived	124.925	102.537	134.328	116.512	174.419	104.651	138.806	111.94	109.701	59.3023	101.163	69.7674
Panel 2g: invading cells (% of pH 7.4 condition)
	pH 7.4																					pH 6.5
SiHa	389.372	32.8502	97.5845	129.469	23.1884	7.72947	57.0048	62.8019	32.57	68.84	45.15	245	88.82	14.8	125.46	123.98	142.49	112.88	117.724	77.9851	104.291	381.642	135.266	192.27	579.71	603.865	577.778	602.899	551.691	204.66	207.62	182.09	197.63	221.32	103.63	181.72	142.12	97.71	36.64	315.112	264.552	403.731
FaDu	210.526	42.1053	84.2105	126.316	42.1053	84.2105	84.2105	126.316	100	81.4815	102.778	115.741										157.895	157.895	196.316	252.632	226.316	215.789	173.684	194.737	140	242.593	221.296	217.593
HCT-116	150	50	100	200	50	100	50	100	114.839	85.1613	103.608	60.3093	136.082									199.999	200	130	200	200	250	150	150	210.323	174.194	282.99	317.01	346.392
Panel 2h: invading cells +/- LD deprivation (SiHa; % of pH 7.4 LD-deprived)
	7.4								6.5
control	75.417	122.408	67.2951	84.6991	134.59	126.468	96.3017	92.8209	562.146	386.947	406.672	253.517	696.737	480.348	787.817	815.664
LD-deprived	99.7825	78.3176	149.674	145.613	98.6222	90.5004	69.6157	116.606	116.026	299.347	107.904	120.667	49.8912	48.1508	32.4873	41.7694
Panel 2i: invading cells +/- DGAT1i (SiHa; % of pH 7.4 + DGAT1i)
	7.4							6.5
vehicle	85.5065	71.5948	162.191	163.888	60.9064	66.6747	89.239	343.723	236.161	414.978	323.194	325.061	325.739	338.803
DGAT1i	38.1726	81.6045	76.1755	101.794	34.7794	24.9394	53.2719	33.9312	87.5424	31.556	35.2884	14.5904	14.0814	9.50073
Panel 2j: invading cells +/- atglistatin (SiHa; % of pH 7.4 + atglistatin)
	7.4																														6.5
vehicle	85.46	89.96	125.94	98.95	134.93	0	85.46	26.99	4.5	44.98	166.42	0	0	148.43	107.95	215.89	125.94	26.99	103.45	89.96	0	9	0	148.43	76.46	332.83	130.43	238.38	197.9	184.41	404.8	193.4	391.3	454.27	328.34	296.85	391.3	773.61	1056.97	800.6	22.49	233.88	161.92	206.9	58.47	80.96	274.36	4.5	103.45
atglistatin	22.49	0	251.87	305.85	13.49	170.91	193.4	35.98	184.41	22.49	130.43	9	220.39	175.41	188.91	166.42	134.93	170.91	103.45	49.48	44.98	175.41	103.45	112.44	98.95	107.95	152.92	53.97	40.48	67.47	62.97	26.99	148.43	31.48	152.92	76.46	49.48	116.94	58.47	490.25	76.46	121.44	166.42	85.46	134.93	94.45	121.44	76.46	179.91
Panel 2k: invading cells +/- etomoxir (SiHa; % of pH 7.4 + etomoxir)								Panel 2l: invading cells +/- CCCP or oligomycin (SiHa; % of pH 7.4 + vehicle)
	pH 7.4		pH 6.5					pH 7.4			pH 6.5
	vehicle	etomoxir	vehicle	etomoxir				vehicle	CCCP	oligomycin	vehicle	CCCP	oligomycin
	146.763	152.518	1631.65	1657.55				146.763	43.1655	37.4101	1631.65	851.799	100.719
	71.9424	97.8417	1522.3	1335.25				71.9424	34.5324	31.6547	1522.3	235.971	97.8417
	89.2086	92.0863	1476.26	1128.06				89.2086	28.777	34.5324	1476.26	221.583	164.029
	34.5324	71.9424	1505.04	293.525				34.5324	63.3094	31.6547	1505.04	218.705	115.108
	60.4317	28.777	2189.93	267.626				60.4317	34.5324	57.554	2189.93	103.597	89.2086
	66.1871	37.4101	1899.28	109.353				66.1871	66.1871	63.3094	1899.28	161.151	141.007
	77.6978	80.5755	2143.88	126.619				77.6978	155.396	51.7986	2143.88	264.748	46.0432
	152.518	106.475	1510.79	1223.02				152.518	115.108	89.2086	1510.79	247.482	353.957
	149.64	92.0863	1720.86	915.108				149.64	92.0863	28.777	1720.86	63.3094	169.784
	146.763	115.108	1700.72	1306.47				146.763	94.964	48.9209	1700.72	80.5755	368.345
	115.108	48.9209	1047.48	77.6978				115.108	34.5324	37.4101	1047.48	299.281	572.662
	89.2086	83.4532	1251.8	152.518				89.2086	51.7986	115.108	1251.8	115.108	169.784
	60.8365	127.757	219.011	6.0837				146.763	43.1655	37.4101	1631.65	851.799	100.719
	285.932	219.011	304.182	12.1673				71.9424	34.5324	31.6547	1522.3	235.971	97.8417
	66.9202	164.259	200.76	12.1673				89.2086	28.777	34.5324	1476.26	221.583	164.029
	54.7529	54.7529	200.76	18.251				34.5324	63.3094	31.6547	1505.04	218.705	115.108
	48.6692	73.0038	97.3384	6.0837				60.4317	34.5324	57.554	2189.93	103.597	89.2086
	115.589	109.506	358.935	18.251				66.1871	66.1871	63.3094	1899.28	161.151	141.007
	36.5019	60.8365	146.008	6.0837				77.6978	155.396	51.7986	2143.88	264.748	46.0432
	48.6692	12.1673	371.103	6.0837				152.518	115.108	89.2086	1510.79	247.482	353.957
	60.8365	97.3384	346.768	6.0837				149.64	92.0863	28.777	1720.86	63.3094	169.784
	73.0038	133.84	158.175	6.0837				146.763	94.964	48.9209	1700.72	80.5755	368.345
	133.84	66.9202	730.038	6.0837				115.108	34.5324	37.4101	1047.48	299.281	572.662
	219.011	24.3346	127.757	6.0837				89.2086	51.7986	115.108	1251.8	115.108	169.784
	73.0038	54.7529	425.855	6.0837				81.8182	81.8182	163.636	1063.64	245.454	409.091
	109.506	164.259	176.426	6.0837				81.8182	572.727	81.8182	7118.18	409.091	245.454
	18.251	60.8365	115.589	6.0837				81.8182	900	81.8182	6300	81.8182	736.364
	194.677	60.8365	170.342	6.0837				81.8182	900	81.8182	1636.36	81.8182	409.091
	146.763	152.518	1631.65	1657.55				81.8182	327.273	245.454	2045.45	81.8182	490.909
	71.9424	97.8417	1522.3	1335.25				81.8182	81.8182	163.636	2618.18	81.8182	327.273
	89.2086	92.0863	1476.26	1128.06				81.8182	245.454	81.8182	1227.27	81.8182	81.8182
	34.5324	71.9424	1505.04	293.525				245.454	81.8182	81.8182	2454.54	81.8182	81.8182
	60.4317	28.777	2189.93	267.626				81.8182	81.8182	81.8182	2290.91	81.8182	81.8182
	66.1871	37.4101	1899.28	109.352
	77.6978	80.5755	2143.88	126.619
	152.518	106.475	1510.79	1223.02
	149.64	92.0863	1720.86	915.108
	146.763	115.108	1700.72	1306.47
	115.108	48.9209	1047.48	77.6978
	89.2086	83.4532	1251.8	152.518
	81.8182	163.636	1063.64	1718.18
	81.8182	81.8182	7118.18	1554.54
	81.8182	81.8182	6300	1636.36
	81.8182	245.454	1636.36	981.818
	81.8182	163.636	2045.45	2045.45
	81.8182	81.8182	2618.18	163.636
	81.8182	81.8182	1227.27	327.273
	245.454	81.8182	2454.54	409.091
	81.8182	81.8182	2290.91	81.8182
[truncated: 11 more columns]

## Sheet: Figure 3
Panel 3b: qPCR anti-TGFB2 (cells/7.4 and /6.5); fold-change
	7.4						6.5
SiHa	1.11614	0.895947	1.08083	0.855708	1.054	0.948	1.42383	1.93882	1.6897	1.95269	1.451	1.991
FaDu	1.10556	0.904518	1.08403	0.92355			1.43505	1.22312	2.128	1.72568
HCT-116	1.23232	0.811479	1.04222	0.729178	1.056	0.947	7.32407	4.49303	5.4813	3.89823	2.795	2.529
Panel 3c: ELISA anti-TGFB2 on cell lysates (pg/mg total prot) (cells/7.4 and /6.5)
	7.4				6.5
SiHa	66.8979	76.9269	59.9722	62.3525	103.443	97.1073	105.723	102.578
FaDu	0.0838258	0.335303	-0.167652		146.172	187.927	149.522	213.237
HCT-116	1.90304	1.74317	2.85457	5.77426	50.5699	63.3287	81.3589	63.3287
Panel 3d: ELISA anti-TGFB2 on media (pg/ml) (cells/7.4 + acute pH 6.5)
acute pH 6.5	0h	24h
	7.12145	29.2953
	8.23457	29.1436
Panel 3f: qPCR anti-TGFB2 (SiHa/7.4 + TGF-β2); fold-change
	vehicle	+ TGF-β2
	1	3.57246
	1	2.13297
	1	1.11062
	1	2.30797
Panel 3h: ELISA anti-TGFB2 on media (pg/ml) (SiHa/7.4 and /6.5 +/- siTSP1)
	7.4				6.5
siCTRL	1.03213	0.967873	1.09573	0.904275	4.9472	5.76682
siTSP1	0.697578	0.90554			1.04938	1.02595
Panel 3j: invading cells (SiHa/7.4 and /6.5) +/- Trabedersen or SB431542 (% of SiHa/7.4 + vehicle)
	pH 7.4																																	pH 6.5
vehicle	107.348	184.026	130.351	61.3419	53.6741	69.0096	168.69	153.355	138.019	38.3387		92.0128	38.3387	76.6773	53.6741	61.3419	76.6773	38.3387	84.345	92.0128	92.0128	84.345	38.3387	46.0064	267.19	14.73	18.08	105.684	110.073	84.2431	78	114	108	490.735	383.387	690.096	490.735	490.735	521.406	621.086	621.086	674.76	429.393	1004.47	460.064	927.796	996.805
Trabedersen	120.236	70.2	87.2359	78.1694	65.3597	92.065																												253.035	291.374	360.383	345.048	299.042	306.709	406.39	437.061	267.412	313.738	259.744	382.428	351.118	359.425	336.422	252.077
SB431542	155.36	51.56	39.51	44.2	121.6	43	96	90	102																									270.98	139.96	253.011	307.541	109.736	25	38.2	54.6
Panel 3k: lipid droplet area (µm²/cell) (SiHa/7.4 and /6.5) +/- Trabedersen or SB431542
	pH 7.4
vehicle	14.1513	15.0317	20.1256	21.9548	21.3171	20.187	22.1771	25.3383	37.5089	45.3087	16.7211	29.679	26.298	25.7135	8.55783	12.2685	25.7309	8.21083	11.8654	10.419	0.160911	0.0513778	0.0816667	0.266511	0.57515	0.155189	0.04227	0.123575	0.1199	0.2363	3.21822	1.02756	1.63333	5.33022	11.503	3.10378	0.8454	2.4715	2.398	4.726	7.48467	4.24183	6.1335	6.672	2.58044	9.0148	7.42738	8.63133	4.13714
Trabedersen	6.82143	14.6296	19.5666	15.7861	9.89867	5.14167	21.6323	13.708	9.34413	6.55825	13.868	11.5312	11.7222	11.7031	13.1694	8.03438	16.1492	22.229	14.4234	17.3819
SB431542	3.07867	19.3399	5.98986	11.1509	7.13	9.06408	19.1914	26.7439	26.9962	7.3133	2.558	5.4272	6.17455	6.63164	3.5309	14.5713	2.78273	8.157	1.68871	8.4867
Panel 3l: lipid droplet area (µm²/cell) (SiHa/6.5) +/- Trabedersen +/- TGF-β2
								Panel 3i: uncropped WB for phospho and total Smad2 on SiHa cells +/- Trabedersen or SB431542
	vehicle	Trabedersen	Trab + TGF-β2
	1.91055	0.865167	4.57858
	2.09007	0.549544	5.62259
	2.20225	0.59479	4.16122
	1.20757	0.749012	10.6342
	1.50613	0.722417	4.94279
	3.17868	0.757917	6.01029
	1.8062	3.27485	3.62402
	1.5613	1.05064	5.03083
	0.986867	1.00077	4.38029
	1.5482	1.16612	4.58399
	38.211	17.3033	91.5716
	41.8014	10.9909	112.452
	44.045	11.8958	83.2244
	24.1513	14.9802	212.685
	30.1226	14.4483	98.8558
	63.5735	15.1583	120.206
	36.124	65.497	72.4803
	31.226	21.0128	100.617
	19.7373	20.0155	87.6058
	30.964	23.3224	91.6798
	135.483	28.34
	35.8717	38.5755
	52.8225	47.0633
	50.2255	34.3624
	28.6883	47.422
	34.0733	30.1507
	23.3345	39.5188
	105.713	26.7853
	22.5803	26.7853
	24.9427	20.3329
	150.466
	107.476
	192.41
	95.7597
	115.497
	111.751
	169.686
	109.585
	128.759
	114.676
[truncated: 91 more columns]

## Sheet: Figure 4
Panel 4a: fatty acid abundance (nmol/106 cells) in SiHa/7.4 +/- TGF-β2								Panel 4d: 14C-palmitate uptake in SiHa/7.4 +/- TGF-β2 (% of SiHa + vehicle)
	vehicle		TGF-β2						vehicle	TGF-β2
NL	5.8	8.82	19.32	17.29					83.8142	148.381
PL	45.28	39.4	57.64	50.17					133.518	149.41
FFA	6.73	6.35	6.8	6.54					61.4779	125.889
									127.033	190.555
									107.579	158.086
Panel 4b: fatty acid abundance (nmol/106 cells) in NL fraction of SiHa/7.4 +/- TGF-β2									86.5771	194.911
									105.468
	SFA	MUFA	PUFA ω3	PUFA ω6					97.4456
vehicle	4.01965	1.3308	0.449877	0					97.0864
TGF-β2	13.8036	3.45994	1.43987	0.616207
								Panel 4e: 14C-palmitate uptake in SiHa/6.5 +/- Trabedersen +/- TGF-β2 (% of SiHa + vehicle)
Panel 4c: lipid droplet area (µm²/cell) in SiHa/7.4 +/- TGF-β2
									vehicle	Trabedersen	Trab. + TGF-β2
	vehicle	TGF-β2							100	31.27	96.2265
	17.93	74.12							110	56.8682	122.584
	33.51	68.6							90	47.6527	106.551
	19.79	51.38
	12.95	37.35						Panels 4f-h: WB of CD36 after strept pull down in SiHa +/- TGF-β2
	16.78	63.35
	9.49	57.8
	7.175	92.96
	13.181	65.33
	7.346	82.22
	5.396	65.09
	6.967	24.118
	11.637	22.859
	16.983	14.415
	16.59	22.171
	8.382	15.342
	8.322	25.173
	9.443	21.044
	12.451	16.436
	18.453	14.421
	21.682	21.601
	9.766	16.806
	11.155	16.363
	19.666	21.693
	17.284	24.716		Panel 4i: quantif of WB CD36 (strept PD) in SiHa/7.4 +/- TGF-β2 +/- PKC-ζi
	17.061	20.91
	14.996	20.573			vehicle	TGF-β2	TGF-β2 + PKC-ζi
	13.016	14.547			0	1	0.12
	20.377	17.999			0	1	0.23
	18.629	19.141			0	1	0.15
	16.15	34.763
	12.33	26.393
	10.156	24.199		Panel 4j: quantif of WB CD36 (strept PD) in SiHa/6.5 +/- PKC-ζi
	5.672	26.675
	11.508	28.043			vehicle	PKC-ζi
	18.553	17.415			1	0.24
	18.38	23.032			1	0.09
	10.7	18.286			1	0.14
	14.027	25.538
	6.379	28.711
	13.815	13.927		Panel 4k: qPCR anti-DGAT1 in cells/7.4 and 6.5
	18.275	16.097
	9.68	13.011			pH 7.4						pH 6.5
		25.127		SiHa	1	1.169	0.856				1.699	1.86	1.59
		25.127		FaDu	1	1.094	0.914				1.432	1.48	1.39
		23.763		HCT-116	1	1.273	0.734	1	1.133	0.883	1.866	1.355	1.554	1.93	2.134	1.745
				Panel 4p: qPCR anti-PLIN2 in SiHa/7.4 and 6.5 +/- Trabedersen
					pH 7.4			pH 6.5
				vehicle	1	1.134	0.882	1.888	2.079	1.721
				Trabedersen	0.879	0.915	0.936	0.988	1.082	0.903

## Sheet: Figure 5
Panel 5b: qPCR for EMT markers in SiHa/7.4 and 6.5
	pH 7.4						pH 6.5
CDH1	1	0.766204	1.2338	1	0.859554	1.14045	0.0959302	0.01	0.0820154	0.076	0.153	0.099
CDH2	1	0.782819	1.21718				4.39548	3.44086	5.35009
SNAIL1	1	0.911478	1.08852	1	0.952538	1.04746	11.2512	10.2552	12.2472	8.06	8.01	8.11
SNAIL2	1	0.885344	1.11466	1	0.900462	1.09954	0.99521	1.42248	1.56794	1.034	0.931	1.137
ZEB1	1	0.872227	1.12777	1	0.932187	1.068	4.27016	4.23564	4.30468	5.031	4.961	4.101
Panel 5d: qPCR for SNAIL1 in SiHa/7.4 and 6.5 +/- Trabedersen or SB431542
	pH 7.4						pH 6.5
vehicle	1	1.116	0.884	1	1.04	0.962	7.426	7.534	6.327	4.235	5.349	4.13
Trabedersen	0.788	0.828	0.651				1.927	2.955	1.899	1.762	1.822	1.707
SB431542	1.067	1.168	0.974				0.941	1.024	0.864
Panel 5e: qPCR for ZEB1 in SiHa/7.4 and 6.5 +/- Trabedersen or SB431542
	pH 7.4						pH 6.5
vehicle	1	1.122	0.878	1	1.113	0.898	2.93	1.998	2.867	2.564	2.612	2.519
Trabedersen	0.771	0.869	0.889				0.721	0.742	0.701	1.313	1.665	1.573
SB431542	1.114	1.126	0.911				0.817	0.904	0.738
Panel 5g: qPCR for SNAIL1 in SiHa/7.4 and 6.5 +/- siSMAD2/3
	7.4			6.5
siCTRL	1	0.952993	1.04701	4.328	4.198	4.458
siSMAD2/3	0.816	0.859	0.873	1.204	1.137	1.27
Panel 5h: qPCR for ZEB1 in SiHa/7.4 and 6.5 +/- siSMAD2/3
	7.4			6.5
siCTRL	1	0.943997	1.056	2.217	2.092	2.343
siSMAD2/3	1.065	0.894	0.936	0.985	0.905	0.866
